# Supplementary material for: Fas signaling-mediated TH9 cell differentiation favors bowel inflammation and antitumor functions
Source: Nat Commun. 2019 Jul 2;10:2924. doi: 10.1038/s41467-019-10889-4 (PMC6606754; doi:10.1038/s41467-019-10889-4)
Supplement: Supplementary file 5 — Supplementary Data 1 [file 41467_2019_10889_MOESM5_ESM.xlsx]

## Sheet: Sheet1
RNA-sequencing analysis of differentially expressed genes in WT-TH9 and Faslpr-TH9
Gene symbol	GeneID	Up-Down-Regulation(WT/KO)	Biological Process
Il9	16198	Up	immune system process;positive regulation of cytokine biosynthetic process;cell growth
Ly6a	110454	Up	NA
Ldlr	16835	Up	response to peptide hormone;protein catabolic process;cholesterol transport;response to estrogen;vesicle-mediated transport;sterol homeostasis;plasma lipoprotein particle clearance;regulation of triglyceride biosynthetic process;sterol metabolic process;regulation of cellular amine metabolic process
Akr1c18	105349	Up	cellular response to stress;cell surface receptor signaling pathway;response to reactive oxygen species;prostanoid metabolic process;androgen biosynthetic process;gonad development;positive regulation of apoptotic process;cell proliferation;sesquiterpenoid catabolic process;aminoglycoside antibiotic metabolic process;epidermal cell differentiation;steroid hormone catabolic process;reactive oxygen…
Ccl22	20299	Up	immune system process;defense response;response to chemical
Kif11	16551	Up	movement of cell or subcellular component;mitotic spindle organization
Slc15a2	57738	Up	establishment of protein localization;drug transport;oligopeptide transport
Gpr83	14608	Up	response to corticosteroid;cell surface receptor signaling pathway
Dpy19l1	244745	Up	NA
Acat2	110460	Up	cellular catabolic process;response to nutrient;response to fatty acid;central nervous system development
Gzmc	14940	Up	NA
S100a6	20200	Up	cell communication;cell morphogenesis involved in neuron differentiation;ion transport;positive regulation of cell proliferation
Kntc1	208628	Up	NA
Akr1c13	27384	Up	cellular metabolic process
Emilin1	100952	Up	regulation of cell-substrate adhesion;extracellular structure organization
Gzma	14938	Up	regulation of endodeoxyribonuclease activity;negative regulation of catalytic activity;negative regulation of binding
Arhgef40	268739	Up	Rho protein signal transduction
Fignl1	60530	Up	cell proliferation;purine ribonucleotide metabolic process;ossification;cell cycle;apoptotic process
Lrrc14	223664	Up	NA
Gzmd	14941	Up	protein metabolic process;cell death
Crabp2	12904	Up	retinoid metabolic process;lipid localization;tissue development;cell communication;transcription, DNA-templated;diterpenoid biosynthetic process;embryonic limb morphogenesis;establishment of localization
Gzmg	14944	Up	protein metabolic process;cell death
Akr1c12	622402	Up	cellular metabolic process
Sla2	77799	Up	lymphocyte activation;calcium-mediated signaling
Hhex	15242	Up	mRNA export from nucleus;regionalization;response to stress;negative regulation of signal transduction;DNA metabolic process;chordate embryonic development;negative regulation of transcription, DNA-templated;lymphocyte differentiation;angiogenesis;liver development;endocrine system development;transcription from RNA polymerase II promoter;cell proliferation in forebrain;morphogenesis of embryonic…
Exo1	26909	Up	somatic recombination of immunoglobulin genes involved in immune response;cell cycle phase;DNA repair;somatic diversification of immune receptors via somatic mutation
Ccl17	20295	Up	immune system process;defense response;response to chemical;cell communication
Gm7367	664849	Up	NA
Ly6c1	17067	Up	NA
Galnt4	14426	Up	NA
Ppp4r4	74521	Up	regulation of phosphoprotein phosphatase activity;negative regulation of phosphatase activity
Ctnnd1	12388	Up	cell adhesion;salivary gland development;epidermal cell differentiation;negative regulation of Wnt signaling pathway;transcription, DNA-templated;pithelial cell differentiation
Gria3	53623	Up	cell-cell signaling;cell surface receptor signaling pathway;glutamate receptor signaling pathway;establishment of localization
Fbln2	14115	Up	regulation of cell-substrate adhesion
Ch25h	12642	Up	steroid biosynthetic process;fatty acid metabolic process;sterol metabolic process
Peli2	93834	Up	regulation of protein phosphorylation;MAPK cascade;I-kappaB kinase/NF-kappaB signaling;protein modification by small protein conjugation;cell surface receptor signaling pathway;toll-like receptor signaling pathway
Ccnjl	380694	Up	NA
Grk1	24013	Up	response to radiation;programmed cell death;response to chemical;photoreceptor cell development;sensory perception of light stimulus;protein phosphorylation;negative regulation of G-protein coupled receptor protein signaling pathway;post-embryonic animal morphogenesis
Aunip	69885	Up	NA
Lox	16948	Up	response to wounding;response to hormone;extracellular matrix assembly;respiratory tube development
Fbxl21	213311	Up	NA
Ckmt1	12716	Up	phosphocreatine metabolic process
Slc16a13	69309	Up	establishment of localization
E2f7	52679	Up	regulation of DNA endoreduplication;angiogenesis;liver development;cytokinesis;negative regulation of mitotic cell cycle phase transition;cell differentiation involved in embryonic placenta development;signal transduction in response to DNA damage;cell proliferation;regulation of transcription involved in G1/S transition of mitotic cell cycle
Lmo2	16909	Up	cellular response to hormone stimulus;transcription from RNA polymerase II promoter;erythrocyte differentiation
Speer1	70896	Up	NA
Lhpp	76429	Up	cellular protein modification process;phosphorus metabolic process
Zfp111	56707	Up	NA
Il17re	57890	Up	defense response
Bmp1	12153	Up	protein metabolic process;positive regulation of developmental process;skeletal system development;cellular developmental process
Hemgn	93966	Up	osteoblast differentiation
Antxr1	69538	Up	reproduction;actin cytoskeleton organization;cell morphogenesis involved in differentiation
Spin2c	278240	Up	sexual reproduction
Hist2h3b	319154	Up	nucleosome organization;gene silencing
Cntln	338349	Up	NA
Gzme	14942	Up	protein metabolic process;cell death
Rab44	442827	Up	establishment of protein localization;intracellular signal transduction
Gm9962	791383	Up	G-protein coupled receptor signaling pathway;cell-cell signaling;learning;neuron development;nerve development;behavioral defense response;inorganic anion transport;sensory perception of mechanical stimulus
Tbrg3	21378	Up	NA
Ntn5	243967	Up	NA
Il1r1	16177	Up	cellular glucose homeostasis;immune system process;defense response;cytokine-mediated signaling pathway;female gamete generation;response to reactive oxygen species
Rell2	225392	Up	regulation of cell-substrate adhesion
Clcn1	12723	Up	ion transmembrane transport;inorganic anion transport;nervous system process
Ccdc159	67119	Up	NA
A230020J21Rik	100125339	Up	NA
Slc17a7	72961	Up	regulation of neurotransmitter levels;phosphate ion transport;memory;L-glutamate transport;membrane depolarization;neuron-neuron synaptic transmission
Rnft2	269695	Up	NA
Cdh2	12558	Up	NA
Cma1	17228	Up	NA
H1fx	243529	Up	NA
Xkr5	319581	Up	NA
Pid1	98496	Up	insulin receptor signaling pathway;negative regulation of glucose import;response to interleukin-6;reactive oxygen species metabolic process;regulation of mitochondrial DNA replication;transcription from RNA polymerase II promoter;negative regulation of cellular component organization;ATP biosynthetic process;regulation of mitotic cell cycle phase transition;response to tumor necrosis factor;resp…
Tcaf2	232748	Up	NA
Pcsk1	18548	Up	NA
Cdr2l	237988	Up	NA
Plcb1	18795	Up	RNA processing;pallium development;cell cycle phase;egg activation;developmental process involved in reproduction;positive regulation of cytokine production;transmembrane receptor protein tyrosine kinase signaling pathway;acrosome reaction;myoblast differentiation;learning or memory;positive regulation of growth;G-protein coupled receptor signaling pathway;biological adhesion;regulation of reprod…
Myo1f	17916	Up	cell adhesion;cell migration;actin cytoskeleton organization;neutrophil activation involved in immune response;regulation of defense response;defense response to bacterium;myeloid leukocyte mediated immunity
Krcc1	57896	Up	NA
Cdc6	23834	Up	positive regulation of cytokinesis;chromosome segregation;DNA metabolic process;regulation of mitotic nuclear division
Asf1b	66929	Up	nucleosome organization;transcription, DNA-templated
Prf1	18646	Up	response to tumor cell;response to alcohol;programmed cell death;immune effector process;rhythmic process;protein oligomerization
Fam83h	105732	Up	tissue development
Scin	20259	Up	regulation of cellular process;chondrocyte differentiation;cell proliferation;megakaryocyte differentiation;negative regulation of actin filament depolymerization;exocytosis;apoptotic process
Dusp28	67446	Up	NA
Scgb1a1	22287	Down	response to molecule of bacterial origin;response to reactive oxygen species;transcription from RNA polymerase II promoter;inflammatory response;multi-organism reproductive process;response to corticosteroid;negative regulation of molecular function;T cell proliferation;response to inorganic substance;multicellular organism development;negative regulation of cytokine production;regulation of RNA …
Ikzf2	22779	Down	transcription from RNA polymerase II promoter
Plagl1	22634	Down	NA
Sftpc	20389	Down	response to mechanical stimulus;homeostatic process;cellular response to reactive oxygen species;response to hexose;response to cytokine;response to molecule of bacterial origin;rhythmic process;response to corticosteroid;response to organophosphorus;response to vitamin;protein oligomerization
Mid1	17318	Down	regulation of stress-activated MAPK cascade;multicellular organism development;microtubule depolymerization
H2-Q6	110557	Down	antigen processing and presentation of peptide antigen via MHC class Ib;antigen processing and presentation of endogenous peptide antigen via MHC class I via ER pathway;detection of external stimulus;immune effector process;positive regulation of cytokine production;regulation of T cell tolerance induction
Gm3002	100040852	Down	NA
Zbtb10	229055	Down	transcription, DNA-templated
Lamc3	23928	Down	glial cell development;biological adhesion;camera-type eye development;sensory perception of light stimulus
Fst	14313	Down	cell differentiation;negative regulation of gonadotropin secretion;activin receptor signaling pathway;transcription from RNA polymerase II promoter;sexual reproduction;gonad development;cell proliferation;hair follicle development;hemopoiesis;odontogenesis
Cbr2	12409	Down	nicotinamide nucleotide metabolic process;protein homooligomerization;pentose metabolic process;oxidation-reduction process;hexose metabolic process
Lyz2	17105	Down	NA
Rian	75745	Down	NA
Hba-a1	15122	Down	regulation of blood pressure;gas transport;hydrogen peroxide metabolic process;cell death;chordate embryonic development;response to reactive oxygen species;erythrocyte differentiation;sensory perception of pain;protein oligomerization
Trpm1	17364	Down	sensory perception of light stimulus;cell communication;response to light stimulus;eye photoreceptor cell development
Npr3	18162	Down	inositol lipid-mediated signaling;body fluid secretion;regulation of urine volume;osteoblast proliferation;system development;leukocyte proliferation;positive regulation of monooxygenase activity;blood circulation;negative regulation of cAMP biosynthetic process;adenylate cyclase-modulating G-protein coupled receptor signaling pathway
Sftpb	20388	Down	response to mechanical stimulus;homeostatic process;cellular response to reactive oxygen species;response to hexose;response to cytokine;response to molecule of bacterial origin;membrane lipid metabolic process;rhythmic process;response to corticosteroid;response to vitamin
Cyp2f2	13107	Down	chlorinated hydrocarbon metabolic process;naphthalene-containing compound metabolic process
Sftpa1	20387	Down	response to mechanical stimulus;cellular response to reactive oxygen species;response to cytokine;response to molecule of bacterial origin;rhythmic process;response to corticosteroid;response to vitamin;phagocytosis
Bhlhe41	79362	Down	circadian rhythm;negative regulation of transcription, DNA-templated;response to external stimulus;regulation of myotube differentiation;transcription from RNA polymerase II promoter
Pigr	18703	Down	NA
Hdac9	79221	Down	lymphocyte differentiation;regulation of skeletal muscle tissue development;striated muscle cell differentiation;defense response;response to insulin;histone deacetylation;positive regulation of blood vessel endothelial cell migration;transcription from RNA polymerase II promoter
Hbb-bs	100503605	Down	regulation of protein phosphorylation;gas transport;erythrocyte differentiation
Pou2af1	18985	Down	transcription, DNA-templated
Ccr5	12774	Down	cell migration;response to lipopolysaccharide;brain development;immune system process;second-messenger-mediated signaling;negative regulation of cell proliferation;positive regulation of interleukin-1 beta production;negative regulation of cell growth;neuron differentiation;fever generation;cAMP biosynthetic process;gene expression;response to radiation;response to sterol;cytokine-mediated signal…
Arhgap20	244867	Down	Rho protein signal transduction
Ntn1	18208	Down	negative regulation of cell growth;cell migration;positive regulation of cell growth;nucleus localization;ear morphogenesis;cell adhesion;cell proliferation;mammary gland morphogenesis;programmed cell death;axon guidance
Rasgef1a	70727	Down	regulation of metabolic process;cell motility
Xlr3a	22445	Down	NA
Sec14l3	380683	Down	NA
Cables1	63955	Down	regulation of cellular process;cell cycle;system development
Gm3383	100041515	Down	NA
Lyz1	17110	Down	NA
Aldh1a1	11668	Down	ovulation cycle process;retinoic acid biosynthetic process;response to stress;embryonic organ morphogenesis;protein homooligomerization;response to estrogen;digestive tract development;apoptotic process;response to alcohol;morphogenesis of embryonic epithelium
4933416M07Rik	71082	Down	NA
Crtam	54698	Down	cytokine secretion;natural killer cell mediated cytotoxicity directed against tumor cell target;positive regulation of leukocyte mediated cytotoxicity
Slc34a2	20531	Down	phosphate ion transport;response to hexose;metal ion transport;chordate embryonic development;response to estrogen;cellular trivalent inorganic anion homeostasis
Inmt	21743	Down	response to chemical;organonitrogen compound metabolic process
Scgb3a2	117158	Down	NA
Gpx3	14778	Down	NA
6230416C02Rik	545490	Down	NA
Rasgef1b	320292	Down	small GTPase mediated signal transduction
Adgrf5	224792	Down	G-protein coupled receptor signaling pathway;carbohydrate homeostasis;cell differentiation;lipid metabolic process;energy derivation by oxidation of organic compounds
Hus1b	210554	Down	NA
Eomes	13813	Down	NA
Tox	252838	Down	NA
Ptprb	19263	Down	cellular protein modification process;anatomical structure formation involved in morphogenesis;phosphate-containing compound metabolic process
Nat8l	269642	Down	positive regulation of ion transport
Vps37d	194309	Down	establishment of localization
Bpifa1	18843	Down	NA
Gzmk	14945	Down	protein metabolic process
Papln	170721	Down	negative regulation of hydrolase activity
Cyp4b1	13120	Down	response to drug;benzene-containing compound metabolic process
Myh14	71960	Down	movement of cell or subcellular component;purine ribonucleotide catabolic process
Chil1	12654	Down	response to external stimulus;angiogenesis;activation of protein kinase activity;respiratory tube development;aminoglycan catabolic process;response to interleukin-1;response to tumor necrosis factor;interleukin-8 production;defense response;positive regulation of MAPK cascade;skeletal system development
Tspan7	21912	Down	NA
Wfdc2	67701	Down	negative regulation of hydrolase activity
Hp	15439	Down	response to ionizing radiation;response to organonitrogen compound;male gamete generation;cell death;response to molecule of bacterial origin;acute inflammatory response;response to reactive oxygen species;response to corticosteroid;animal organ morphogenesis;protein metabolic process;negative regulation of catalytic activity;response to metal ion;response to vitamin;negative regulation of hydrog…
Ace	11421	Down	lung development;sensory perception;peptide metabolic process;male gamete generation;smooth muscle cell migration;regulation of blood vessel size;response to molecule of bacterial origin;myeloid leukocyte mediated immunity;long-chain fatty acid transport;response to extracellular stimulus;angiogenesis;inflammatory response;apoptotic process;regulation of systemic arterial blood pressure;animal or…
Clic5	224796	Down	ion transmembrane transport;response to dietary excess;multi-organism reproductive process;macromolecule localization;neuromuscular process;auditory receptor cell morphogenesis;inorganic anion transport;sensory perception of mechanical stimulus
Hmga1-rs1	111241	Down	negative regulation of transcription, DNA-templated;chromatin silencing;nucleosome organization;DNA repair;male gamete generation;reproductive process;macromolecular complex assembly;cell proliferation;cellular senescence;multi-organism cellular process;positive regulation of response to stimulus;heterochromatin assembly;response to other organism;macromolecular complex subunit organization
Hbb-bt	101488143	Down	regulation of protein phosphorylation;gas transport;erythrocyte differentiation
Cldn10	58187	Down	NA
Tmem86a	67893	Down	NA
Cldn18	56492	Down	cell-cell junction assembly
Gprc5b	64297	Down	cell surface receptor signaling pathway;regulation of neuron projection development
Gm20199	100504377	Down	NA
Dapl1	76747	Down	programmed cell death;cellular developmental process
Gsta4	14860	Down	NA
Gm3696	100042149	Down	NA
2610042L04Rik	554327	Down	NA
Bpifb1	228801	Down	NA
Dsp	109620	Down	NA
Mzb1	69816	Down	immunoglobulin biosynthetic process;B cell proliferation;negative regulation of glucose import;protein complex assembly
Cd19	12478	Down	antigen receptor-mediated signaling pathway
Emp2	13731	Down	integrin-mediated signaling pathway
A930015D03Rik	77810	Down	NA
Fhdc1	229474	Down	cytoskeleton organization
Ramp2	54409	Down	muscle cell development;cell-cell junction assembly;response to stress;response to estrogen;regulation of vascular permeability;plasma membrane organization;cellular response to growth factor stimulus;vasculogenesis;protein transport;G-protein coupled receptor signaling pathway;angiogenesis;negative regulation of apoptotic process;multi-organism reproductive process;cAMP biosynthetic process;gene…
Cldn5	12741	Down	axon ensheathment
Hba-a2	110257	Down	regulation of blood pressure;gas transport;hydrogen peroxide metabolic process;cell death;chordate embryonic development;response to reactive oxygen species;erythrocyte differentiation;sensory perception of pain;protein oligomerization
Fmo2	55990	Down	nicotinamide nucleotide metabolic process;oxidation-reduction process;secondary metabolic process
Wnt1	22408	Down	NA
Krt7	110310	Down	cell cycle phase;translation;DNA metabolic process
Dnah7a	627872	Down	NA
Nav2	78286	Down	NA
Mgp	17313	Down	epithelial tube morphogenesis;skeletal system development;respiratory tube development;macromolecular complex assembly;regulation of ossification;cellular developmental process
Irx5	54352	Down	cell maturation;neural retina development;system process;embryonic skeletal system morphogenesis;regulation of biological process;transcription, DNA-templated
Arg1	11846	Down	NA
Hpgd	15446	Down	G-protein coupled receptor signaling pathway;ovulation cycle process;transmembrane receptor protein serine/threonine kinase signaling pathway;female gamete generation;prostanoid metabolic process;multi-organism reproductive process;artery morphogenesis;regulation of cell cycle
Hist1h2ab	319172	Down	nucleosome organization
Nod1	107607	Down	induction of programmed cell death;regulation of stress-activated MAPK cascade;detection of external stimulus;defense response to bacterium;positive regulation of cytokine production;dendritic cell antigen processing and presentation;apoptotic process;JNK cascade;positive regulation of DNA binding transcription factor activity;I-kappaB kinase/NF-kappaB signaling;interleukin-8 production;positive …
Cdh5	12562	Down	cell proliferation;regulation of establishment or maintenance of cell polarity;blood vessel development
Try5	103964	Down	collagen metabolic process;cell migration;protein processing;response to nutrient levels;response to purine-containing compound
Hymai	338438	Down	NA
Sdpr	20324	Down	transcription from RNA polymerase II promoter
Snord14d	100302593	Down	NA
Mef2c	17260	Down	osteoblast differentiation;cellular response to stress;positive regulation of striated muscle cell differentiation;embryonic heart tube morphogenesis;hippocampus development;muscle hypertrophy in response to stress;positive regulation of protein binding;myoblast differentiation;regulation of heart contraction;cellular response to growth factor stimulus;pigment cell differentiation;positive regula…
Gpat2	215456	Down	alditol phosphate metabolic process;triglyceride metabolic process;phospholipid metabolic process
Krt6b	16688	Down	keratinocyte differentiation;intermediate filament cytoskeleton organization;cell surface receptor signaling pathway
Prss41	71003	Down	protein metabolic process
Zdhhc23	332175	Down	protein lipidation;plasma membrane organization
Itgb8	320910	Down	blood vessel development;cell surface receptor signaling pathway;cell-substrate adhesion;ceramide metabolic process
Arc	11838	Down	cell morphogenesis;tissue development;cell motility;regionalization;organelle organization;learning or memory;vesicle-mediated transport;regulation of synaptic plasticity
Fmo1	14261	Down	response to stress;cellular metabolic process;response to molecule of bacterial origin;oxidation-reduction process;secondary metabolic process
Rtn4rl2	269295	Down	signal transduction;axonogenesis
Scn4a	110880	Down	ion transmembrane transport;sodium ion transport
Sftpd	20390	Down	response to corticosteroid;T cell proliferation;negative regulation of cytokine production;response to stress;chemical homeostasis within a tissue;immune effector process;phagocytosis
Mal2	105853	Down	NA
Kcnk10	72258	Down	NA
Mir719	751526	Down	establishment of protein localization;RNA transport;nuclear transport
Entpd2	12496	Down	cell activation;cell surface receptor signaling pathway;purine nucleoside diphosphate catabolic process
Gldc	104174	Down
Gm4532	100043580	Down	NA
Amd2	100041585	Down	sulfur compound biosynthetic process;polyamine biosynthetic process
C2cd4a	244911	Down	NA
Tbc1d22bos	74092	Down	NA
Hist1h3c	319148	Down	nucleosome organization
Cxcl15	20309	Down	G-protein coupled receptor signaling pathway;cellular response to stress;leukocyte chemotaxis;response to lipopolysaccharide;positive regulation of positive chemotaxis;cell adhesion;receptor-mediated endocytosis;defense response;regulation of viral genome replication;cell cycle process;hematopoietic or lymphoid organ development
Pmp22	18858	Down	cellular component assembly involved in morphogenesis;cell proliferation;cell cycle process;regulation of neuron projection development;axon ensheathment
