# Supplementary material for: Fas signaling-mediated TH9 cell differentiation favors bowel inflammation and antitumor functions
Source: Nat Commun. 2019 Jul 2;10:2924. doi: 10.1038/s41467-019-10889-4 (PMC6606754; doi:10.1038/s41467-019-10889-4)
Supplement: Supplementary file 6 — Source Data [file 41467_2019_10889_MOESM6_ESM.xlsx]

## Sheet: Figure 1
	Figure 1a				Figure 1b														Figure 1d
		WT	Faslpr			WT	Faslpr		WT	Faslpr		WT	Faslpr		WT	Faslpr			ISO	Jo2
	IFN-γ+ of CD4+ T (%)	48.7	61.5			IFN-γ 9 (ng ml-1)			IL-4 (ng ml-1)			IL-9 (ng ml-1)			IL-17A (ng ml-1)			IL-9+ of CD4+ T (%)	16.7	29
		43.2	58.9		TH0	1.58637	1.32892	TH0	1.84614	0	TH0	0.250308	0.147837	TH0	0.149208	0.13708			17.3	27.6
		43.8	58.7			1.44835	1.26257		1.14201	1.32542		0.153777	0.161202		0.143144	0.136298			17.2	28.6
	IL-4+ of CD4+ T (%)	10.2	5.12			0.923437	0.615561		0	0		0.147837	0.115164		0.120211	0.163358
		9.98	8.66		TH1	21.9175	28.9951	TH2	329.347	243.886	TH9	16.1512	7.67123	TH17	5.32177	3.67433			Figure 1e
		8.53	7.67			21.7406	28.8624		350.264	267.194		16.2106	7.64153		5.2645	3.47876			ISO	Jo2
	IL-9+ of CD4+ T (%)	33	11.2			21.7848	27.6843		331.14	242.691		16.2106	7.64153		5.05322	3.79561		IL-9 (ng ml-1)	16.7682	24.3719
		31	8.8																15.5801	24.6689
		32.1	8.56																15.1049	21.9363
	IL-17A+ of CD4+ T (%)	21.7	17.5		Figure 1c
		22.5	18.8			WT	Faslpr		WT	Faslpr		WT	Faslpr		WT	Faslpr			Figure 1f
		23.2	18.2			Ifng			Il4			Il9			Il17a				ISO	Jo2
	Foxp3+ of CD4+ T (%)	75.7	51.5		TH0	1	0.979019	TH0	1	1	TH0	1	0.344679	TH0	1	0.910648		Il9 mRNA	303.112	534.429
		77.6	52.5			0.90398	0.645609		0.965333	1.02131		0.962405	0.189726		1.06279	0.730012			336.322	545.362
		74.7	52.1			0.865632	0.743296		1.02356	0.824356		0.898765	0.524356		0.923457	0.456897			310.694	541.701
					TH1	3.16124	5.46149	TH2	4.67936	4.26739	TH9	1964.61	1225.53	TH17	31.1788	24.9742
						3.28507	4.85991		4.81419	3.94647		1861.93	1015.36		30.571	20.6992			Figure 1g
						3.88747	6.29877		4.65988	3.87654		2045.78	1044.99		33.2199	22.4499			WT	Faslgld
						Tbx21			Gata3			Rorc			Foxp3			IL-9+ of CD4+ T (%)	9.92	6.21
					TH0	1	1.35649	TH0	1	0.810525	TH0	1	1.15688	TH0	1	1.11827			10.4	6.25
						0.965324	0.936782		1.06435	0.745554		0.697856	0.867546		0.901418	0.69481			9.44	6.61
						0.868978	0.876485		0.876898	1.23565		0.864572	0.965431		0.902346	0.956877			9.98
					TH1	6.53302	10.526	TH2	3.67253	2.62096	TH17	10.5689	7.3679	Treg	13.764	9.03518
						7.35697	11.4968		3.53302	2.98331		9.36457	6.45688		11.8705	7.74564			Figure 1h
						6.56879	12.7897		3.9649	3.02356		13.0156	7.65569		14.2985	7.05432			WT	Faslgld
																		IL-9 (ng ml-1)	13.1809	6.78017
																			13.2404	6.15643
																			11.7553	4.65648
																			Figure 1i
																			WT	Faslgld
																		Il9 mRNA	1	0.603828
																			1.05969	0.570031
																			1.02849	0.560777

## Sheet: Figure 2
	Figure 2a/2c											Figure 2b
		unchanged genes			up-downregulated genes			down-regulated genes				WT	Faslpr	WT	Faslpr	WT	Faslpr	WT	Faslpr	WT	Faslpr	WT	Faslpr	WT	Faslpr
	GeneID	KO-Expression	WT-Expression	GeneID	KO-Expression	WT-Expression	GeneID	KO-Expression	WT-Expression			Eomes		Gzmk		Gzma		Gzmc		Gzmd		Gzme		Gzmg
	100039192	0	643.85	16198	1664	4835	22287	1025	0			1	6.08444	1	1.27947	1	0.491007	1	0.659299	1	0.489147	1	0.751125	1	0.538358
	15507	623	316	110454	1814.57	3825.64	22779	1631.19	514.34			1.46699	5.8239	1.13541	1.44742	1.03559	0.535512	0.990228	0.737548	0.890443	0.582662	1.14015	0.654217	1.03113	0.542804
	17173	447	228	16835	1094	2550	22634	1575.73	512.94			0.997882	5.77664	1.05712	1.38461	1.10691	0.483861	0.973688	0.725944	1.04865	0.520181	0.958438	0.617153	0.958909	0.529609
	211429	0	28.62	105349	186	885	20389	537	0
	100417831	0	26.85	20299	174	818	17318	891	262
	621156	0	26.35	16551	739.3	1696.49	110557	1256.32	489.59			Figure 2d
	22064	0	20.16	57738	6	257	100040852	1979.59	984.54			TH1	symbol	WT-1	WT-2	KO-1	KO-2	TH2	symbol	WT-1	WT-2	KO-1	KO-2
	243743	0	17	14608	320	885	229055	1089.31	517.89				Hlx	0.0530784	0.064458	0.193125	0.103804		Il33	0	0	0	0.0293838
	319150	0	16.32	244745	675	1387	23928	869	393				Ccr5	0.257679	0.245513	0.432969	0.511883		Ccrl2	0.559907	0.562293	0.777427	0.752816
	11944	98	50	110460	679.74	1393.56	14313	159	3				Il18R1	0.465383	0.468347	0.628389	0.660865		Pibf1	0.544068	0.544068	0.593286	0.583199
	382133	0	15.51	14940	93.72	381.36	12409	167	0				Cxcr3	0.346353	0.313867	0.419956	0.371068		Cebpb	1.12483	1.11561	1.19117	1.13799
	19859	0	14.18	20200	354	801	17105	188.92	27.92				Txk	0.804139	0.91803	0.91698	0.984077		P4Hb	2.60514	2.57065	2.63343	2.63478
	19858	0	14.18	208628	339	729	75745	168	19.99				Il18Bp	0.173186	0.274158	0.278754	0.243038		Tg	1.42439	1.43425	1.45606	1.48911
	19860	0	14.18	27384	199.82	515.46	15122	120.54	1				Irf1	1.31931	1.25744	1.35641	1.37603		Jak1	1.84029	1.82905	1.86052	1.8807
	68204	0	13	100952	300	666	17364	257	71				Mapk8	0.839478	0.822168	0.879096	0.913284		Prkcz	0.667453	0.686636	0.692847	0.702431
	622474	0	12.98	14938	364	746	18162	617.85	305.45				Cd28	1.81611	1.75012	1.8523	1.82802		Socs5	0.643453	0.715167	0.705864	0.693727
	11674	233461	191426	268739	196.44	475.99	20388	132.57	15.04				Stat4	1.32098	1.31911	1.32408	1.40773		Ccl5	1.15866	1.1486	1.17696	1.17173
	16184	40206.9	63989	60530	322	658	13107	95	1				Tg	1.42439	1.43425	1.45606	1.48911		Prelid1	2.78005	2.77498	2.80008	2.7907
	22154	59655.5	43095.5	223664	191	446	20387	102	0				Socs5	0.643453	0.715167	0.705864	0.693727		Cmip	1.81757	1.75274	1.81564	1.76893
	16364	19943	31737	14941	26.05	141.63	79362	464	212				Prkcq	1.61352	1.5662	1.59835	1.6218		Icos	1.76678	1.73159	1.71725	1.77262
	21817	31854	46437	12904	214	451	18703	291.69	116.51				Tnf	1.21431	1.16584	1.19368	1.18583		Maf	1.6026	1.51917	1.59184	1.52035
	14433	508138	471585	14944	7.58	86.01	79221	178.03	52				Eef1A1	4.0911	4.07866	4.08351	4.07841		Jak3	2.36171	2.37754	2.3566	2.33586
	11461	115926	141283	622402	81.18	213.54	100503605	86.45	11				Parp1	1.39707	1.41647	1.38614	1.4143		Nfatc1	1.29885	1.30707	1.2667	1.27184
	17988	57054	44111	77799	121.91	264.99	18985	200	78				Mapk9	1.02776	1.04883	1.00561	1.00475		Il5	0.646404	0.609594	0.588832	0.608526
	16878	9889	16871	15242	57.02	159.21	12774	200.24	80.77				Stat1	1.50501	1.49108	1.45439	1.4609		Lgals9	1.63327	1.64326	1.59118	1.60097
	13601	15844	23929	26909	109	240	244867	141.68	44.75				Lgals9	1.63327	1.64326	1.59118	1.60097		Def6	1.92433	1.90434	1.86522	1.84813
	14104	4798	9519	20295	13	72	18208	280	137				Il27Ra	1.28262	1.29776	1.26529	1.2266		Junb	2.85041	2.86335	2.78627	2.7687
	12444	23156	32783	664849	11.23	64.54	70727	182	71				Il12Rb2	1.64865	1.69758	1.58961	1.62294		Ptgdr2	0.0211893	0	0.00860017	0.00860017
	21838	10995	17698	17067	60.69	152.33	22445	152.38	53.47				Nelfcd	1.12516	1.15836	1.04376	1.03141		Il13	1.32531	1.24944	1.19117	1.1529
	268373	33597	44982.7	14426	112	229	380683	101.17	25.12				Cd40Lg	0.916454	0.814913	0.78533	0.750508		Tnfrsf21	0.0934217	0.10721	0.0606978	0.0934217
	192176	17353	25486	74521	110	226	63955	146.08	50.65				Csf2	0.045323	0.158362	0.11059	0.049218		Gfi1	1.54195	1.54531	1.43104	1.40637
	19241	69667	85645	12388	97	205	100041515	158.95	59.35				Sema4A	0.958564	0.999565	0.846337	0.870404		Nlrp3	0.127105	0.0934217	0.075547	0.0863598
	16010	14113	21131	53623	88	189	17110	42.08	1.08				Nlrp3	0.127105	0.0934217	0.075547	0.0863598		Gata3	1.58894	1.58104	1.42911	1.41681
	20893	60217.3	49781.8	14115	54	136	11668	42	0				Socs1	2.05434	2.03003	1.91339	1.86764		Ccr4	1.8654	1.90832	1.71925	1.70757
	11911	25476	18725	12642	3	38	71082	80.43	17.94				Rorc	1.26741	1.25527	1.13545	1.09968		Tbx21	0.198657	0.130334	0.103804	0.120574
	170791	22024	15827	93834	61	144	54698	106	32				Ifng	0.269513	0.481443	0.170262	0.401401		Il4	0.854913	0.892651	0.623249	0.673021
	78889	21444	15348	380694	47	121	20531	39	1				Il2	0.733999	0.448706	0.482874	0.485721		Il1R1	0.149219	0.123852	0.0530784	0.064458
	18643	18259	25711	24013	75	162	21743	39	0				Tbx21	0.198657	0.130334	0.103804	0.120574
	21929	25184	18879	69885	52	127	117158	36	0			TH17	symbol	WT-1	WT-2	KO-1	KO-2	Treg	symbol	WT-1	WT-2	KO-1	KO-2
	319448	14094	9413.41	16948	52	126	14778	82	22				Il18	0	0.0530784	0.0827854	0.0293838		Vtcn1	0	0	0.00860017	0
	20250	52307.7	64439.5	213311	25	81	545490	34.78	0				Tgfb3	1.33965	1.31492	1.44824	1.45697		Crtam	0.123852	0.206826	0.40824	0.419956
	22187	71055.1	60789.8	12716	56	130	320292	201	100				Card9	0.167317	0.0827854	0.133539	0.158362		Ido1	0.0334238	0	0.049218	0.0293838
	20918	36292	29064	69309	65	143	224792	39.16	3.07				Il1A	0.146128	0.161368	0.164353	0.178977		Phlpp1	0.474216	0.510545	0.628389	0.704151
	16206	15695.9	10958.6	52679	52	122	210554	58	11				Stat3	2.50225	2.47131	2.55217	2.53145		Hspa1A	1.29092	1.28735	1.49136	1.53958
	11928	9463	14409	16909	20	69	13813	98.12	32.71				Prkcq	1.61352	1.5662	1.59835	1.6218		Wwtr1	0.0170333	0.045323	0.045323	0.0569049
	13024	16141.4	22384.7	70896	45.45	110.65	252838	100	34				Il22	0.657056	0.572872	0.593286	0.571709		Pla2G2D	0.176091	0.143015	0.198657	0.257679
	16852	11049	16245	76429	54	123	19263	32.08	0				Tgfb1	2.08185	2.11281	2.0387	2.03395		Hspa1B	1.37162	1.34124	1.53706	1.54765
	81898	31287	24830	56707	28.21	81.62	269642	150.03	68				Il17A	0.651278	0.561101	0.462398	0.622214		Ppp1Cb	1.67201	1.64276	1.71875	1.75762
	15382	32949.7	26357.4	57890	9	45	194309	155	72				Lta	2.27235	2.23083	2.16581	2.14395		Irf1	1.31931	1.25744	1.35641	1.37603
	20393	3507.73	6539	12153	38	94	18843	29	0				Batf	2.16352	2.15682	2.059	2.03177		Cd44	1.74515	1.69346	1.78219	1.79678
	226412	26477	20796	93966	30	79	14945	32	2				Rorc	1.26741	1.25527	1.13545	1.09968		Cd28	1.81611	1.75012	1.8523	1.82802
	104112	7498	11582	69538	32	82	170721	160	78				Ccl20	0.390935	0.274158	0.281033	0.232996		Matk	1.33122	1.30211	1.38775	1.3442
	270106	122927	140054	278240	28	72	13120	27	0				Il6	0.100371	0.064458	0.100371	0		Mtf2	1.05231	1.0667	1.10243	1.10346
	18708	4797.58	8073.48	319154	2.53	23.55	71960	26.86	1				Il1B	0.0827854	0.0334238	0	0.0681859		Usp7	1.55485	1.52737	1.58024	1.59384
	23833	7911	11989	338349	50	104	12654	25	0										Ncor1	1.55919	1.54555	1.57426	1.59051
	22388	10910	15542	14942	3.59	25.68	21912	42	8										Rltpr	1.22686	1.29181	1.28914	1.28533
	16477	38021	46620	442827	18	52	67701	27	2										Card11	1.3948	1.39358	1.41514	1.42472
	12747	11205	7758	791383	20.03	55.33	15439	27	2										Trim28	1.95818	1.96736	1.97123	1.96294
	20897	3545	6249	21378	20.92	56.74	11421	64	20										Thsd4	0.0170333	0.0128372	0.0170333	0.0128372
	12702	5983	9403	243967	23.01	59.93	224796	41.96	8.77										Tnf	1.21431	1.16584	1.19368	1.18583
	104263	12069	8524	16177	25	63	111241	22.05	0										Ppp1Cc	2.16319	2.16089	2.17009	2.15039
	75234	13110	18032	225392	24.15	61.48	101488143	21.55	0										Mtf1	0.683947	0.682145	0.677607	0.683047
	11465	179673	167982	12723	8	33	58187	51	14										Tnfsf4	1.06221	1.05154	1.04883	1.04961
	22339	19354.8	14933.4	67119	32.16	72	67893	115	55										Ppp1Ca	2.28805	2.3282	2.2955	2.29959
	208715	2769	5081	100125339	1.62	17.18	56492	22	1										Ctla4	2.75964	2.75699	2.74796	2.74118
	65019	64567.3	75428	72961	28	65	64297	53.4	16										Stub1	1.41464	1.45515	1.43712	1.40261
	16408	15012	20080	269695	21	54	100504377	99.66	45.64										Yap1	0.340444	0.264818	0.292256	0.278754
	328833	8029.3	11763.2	12558	8.87	32.92	76747	76	30										Zfp90	0.74351	0.681241	0.651278	0.710117
	60504	11308.7	15710.8	17228	1	15	14860	51	15										Lgals9	1.63327	1.64326	1.59118	1.60097
	12313	9157	13086	243529	40	82	100042149	92.5	41.04										Ikzf4	1.47553	1.5042	1.43775	1.43981
	14284	22450	17872	319581	24	58	554327	70.93	27.23										Tgfb1	2.08185	2.11281	2.0387	2.03395
	13806	136889	153239	98496	11	36	228801	19	0										Runx1	1.2982	1.30963	1.276	1.20898
	12453	19658	15394	232748	11	36	109620	57	19										Hmgb1	1.65011	1.69906	1.58939	1.62346
	20103	74650	86108	18548	35	74	69816	50	15										Foxp3	1.14051	1.40909	1.13988	1.26126
	78757	9443	6529	237988	16.17	44.57	12478	60	21										Adgre1	0.0293838	0.155336	0.075547	0.0827854
	17869	8168	11795	18795	22.15	54.03	13731	73.61	29.84										Cd46	0.198657	0.170262	0.181844	0.075547
	11828	2803.31	4990.89	17916	364	730	77810	85.03	37.69										Il2	0.733999	0.448706	0.482874	0.485721
	12452	10875	7807	57896	355	715	229474	64	24										Fut7	0.612784	0.705864	0.540329	0.499687
	170625	11759	8576	23834	303	609	54409	18	0
	12721	31385	38324	66929	243	496	12741	18	0
	16478	10859	14885	18646	113.44	230.49	110257	24.46	3			Figure 2e
	214133	6138	3901	105732	72	145	55990	19	1
	56233	31270	26258	20259	48.5	98.27	22408	33	7
	208650	11828	8696	67446	47	95	110310	17	0
	22143	17640	22723.2				627872	74.85	32.24
	22352	104041	95847				78286	61.82	23.77
	17748	38963	33548				17313	18	1
	170768	9956.01	7167.69				54352	74.8	33
	14579	6966	4661				11846	64	26
	12773	4911.93	7521.2				15446	16	0
	15016	4801.83	2940.24				319172	26.63	4.72
	18715	29649	25090				107607	51	18
	19155	14659	11409				12562	22	3
	12631	26247	32101				103964	52.74	19.63
	217869	16108	12720				338438	24.27	4.06
	330192	10935	8137				20324	24	4
	70350	11712	15553				100302593	15	0
	12767	16203	12838				17260	48	17
	276770	19966	24947				215456	19	2
	20091	70862	80721				16688	60	24.93
	14674	41483.9	36369.3				71003	52	20
	214855	15065.4	19307.2				332175	55	22
	15481	120445	112726				320910	35	10
	319370	17206.8	13833.5				11838	71	33
	12393	2979.62	1619.23				14261	14	0
	15357	4011	6215				269295	65	29
	21973	3867	6025				110880	25	5
	13669	23514	19650				20390	18	2
	228608	22619	18880				105853	15	1
	268420	15371.2	12260.1				72258	58	25
	20848	54699	49196				751526	13.29	0
	216805	4459.05	2802.09				12496	24	5
	30957	18750	15351				104174	24	5
	80859	3937	2395				100043580	53	22
	210789	5253	3460				100041585	29.01	7.57
	67760	8215	5968				244911	12.97	0
	75767	5962.74	4056.38				74092	14.33	1.02
	17184	15731	12640				319148	63.67	29.61
	216859	27498	23490				20309	19.25	3.02
	57436	5129	3371				18858	41	15
	83408	8961.56	12078.8
	223775	12156	9437
	19899	97398	108542
	71793	4012	2508
	13121	2380.78	3992.51
	16765	1201.97	2386.12
	20514	5103	7382
	20249	6955.03	9597.62
	18626	7259	5239
	11535	2547.21	1392.7
	12576	8380	6219
	384009	5313	7612.75
	18550	19658	24099
	18140	1600	2916
	380912	9981.58	7638.22
	74754	2368	3935
	17069	2857	4564
	319554	1446.16	2687.45
	193740	3089.35	1827.34
	12317	20362	24813
	56036	13676	10983
	17345	2753	4406
	23943	10723	13913
	15381	17859.6	14810.3
	16785	255962	274987
	26401	15150	12360
	108767	11737	9281
	18655	165558	158445
	17246	9323.72	7138.86
	210757	5524.74	7751.51
	22228	16544	20416
	53860	20134	24404
	69188	9326.49	7191
	107371	2603	4114
	13682	22397.8	19226
	16438	10056	7879
	20737	9045	11801
	51796	13704	11185
	18412	14288	11725
	72895	12840	10407
	12504	17944	21836
	20815	12785	10373
	57438	6218	4529
	18583	8030.55	6110.93
	19946	34621.7	40133.5
	65960	5852	4219
	72193	14537	11990.1
	28169	4772	6740
	20229	6699	4955
	11744	5480	3908
	55935	8751	6764
	22201	31631.8	36842.4
	99929	4516.52	3102.37
	93672	5840	7989
	17164	14632.5	18054
	11429	6748.77	9054.43
	234135	32397.3	28813
	269061	5399	3859
	239528	16585.4	13929.2
	110558	3613.16	2376.11
	69170	3407.4	2208.27
	18810	9824.48	12565
	20525	25585	22402
	12502	5736	7824
	14828	16802	20406
	319520	23628	20574
	58208	4153.75	5913.87
	56289	8234	6385
	56705	6232.16	4624.86
	216233	2095	3364
	102626	8073.47	10509
	17886	37194.1	42661.2
	18030	13348	11037
	65112	4653	6492
	18826	31200	36138
	12776	3193	4726
	233871	24595	21565
	14462	2888	4343
	60505	1069.88	1994.4
	68949	16590	14058
	17975	39398.3	35722.7
	15511	3311.21	2169.63
	18521	30631.6	27323.6
	231070	1982	3192
	22070	163498	157711
	66471	3628	5226
	12445	12544.7	15518.4
	11651	3215	4720
	109263	5914	4394
	57330	5941.76	4431
	73205	3532	2374
	21346	5606.28	7558.43
	627828	7385.85	9625.1
	15015	12503	10343.6
	16161	4768	6565
	30945	10001.2	8074.42
	11867	10588	13256
	74038	2148.27	3365.23
	83673	7412	5748
	17750	26918	23906
	59013	9979.87	8062.03
	23807	7434	5771
	15384	4842.37	6634.15
	26941	2157	3371
	109019	2188	3409
	17872	6168	4657
	20442	16405.7	13999.7
	12703	3275	4748
	54673	9492.94	7642.07
	12799	3583	5109
	16428	6802	8896
	53313	6477.1	8513.64
	72747	5209	3839
	14751	85425.5	80864.8
	69221	20645	18024
	14694	114082	123996
	77864	2201	1330
	17449	4828	6572
	71853	5169	6970
	102414	6409	4905
	66540	10421	8521
	11492	7895.06	10119.3
	13198	4266.9	3045.05
	53312	10731	8819
	75785	4467.78	3224.28
	54354	4297	5925
	11639	6215	4752
	107932	11134	13756
	59027	9715	7912
	22146	1147.12	2012.39
	68026	788.95	1521.67
	14569	22744.5	20104.7
	21376	6297	4843
	101685	3630	2530
	50926	6684	5190
	13433	3160	4528
	19696	1869	1100
	107817	7785	6191
	13025	2693.83	3957.36
	13002	13050	11017
	59069	11709	14343
	11938	4479	6090.02
	26554	5312	4000
	20084	85002	92978
	69202	2037	3134
	276829	3403.77	2359.27
	14972	45124.1	41725.5
	18148	80879	76723
	17904	8818.93	11072.3
	20556	2578.92	3802.11
	110196	3608	5045
	26362	2550.06	3763
	66612	2995	2025
	20851	26080.9	23381.9
	230700	5224.89	3940.8
	18301	23145	26870
	15526	18621	16298
	20115	64861	71545
	16190	26441	30437
	18453	37829	34724
	54563	11018	13501
	19245	5711.12	7481.38
	22234	3423	2398
	208228	3972.73	5447.7
	103963	2235	3345
	18451	9080	7433
	338523	3766.81	2697.9
	73710	1368.8	744.43
	17444	7848.23	9911.72
	434204	3614	2568
	20973	3458	4825
	78605	7600.04	6092.32
	66234	1024	1796
	17216	1352	2227
	170770	4616	3435.82
	76055	10718	8946
	16647	1272	2121
	16992	6930	8855
	18753	7031	5587
	12481	15565	18499
	24063	1488	840
	18035	11115	9324
	212285	6676	5272
	53379	8253	10347
	22668	13145	11218
	240185	1253.97	2090
	225432	4515	3366
	110956	1812.99	2794.26
	12454	4823	3643
	109154	8527.41	10619.7
	68404	7392	5949
	18102	2005	3023
	67040	20274	23587
	66897	4551.42	3414.19
	75605	8331	6805
	218490	31861	29113
	53902	4546	6057
	106878	1292	2119
	16414	19012	22201
	320484	9187.17	11346.8
	12450	12430	14955
	238377	3845.62	5228.44
	18707	25301	22820
	50790	7868	9851
	13169	3599	4934
	16590	4951	3779
	434223	794.48	1452.5
	56045	9387.04	11551.3
	22042	12472	10660
	19735	2959	2061
	12616	2197	3238
	74155	1723	1051
	17254	13272.8	11431.1
	69745	7718.88	6285.94
	108995	2927	4114
	19063	729.31	1353.4
	17215	1998	2985
	212943	10975	13292
	71766	3436.77	4716.49
	14958	4316	5747
	214987	2367	3432
	67287	3357	2412
	19734	3196	2277
	27368	4398	3320.55
	66168	16676	14669
	110078	3141.93	4352.84
	17859	13603	11773
	621976	3889	2880
	74732	5974	4728
	19243	4116.75	3079.35
	67437	13530	11707
	57748	3684.12	2709.2
	225358	2359.44	1583.82
	73683	3310	2387
	229675	3612.79	2648.01
	11804	3409	4658
	21894	10484	12700
	226252	4707	3608
	380629	4692	3595
	12315	3292	4518
	54711	7618	9489
	12215	39491	36721
	14678	17740	20653
	101148	3455.05	2524.68
	107476	1140	1871
	29808	6471.14	5206.22
	20481	5769	7368
	80911	1094.36	1809.53
	217124	2680	3769
	225929	4818	3729
	80884	1100	1813
	76479	3737	2779
	78781	9266	7782
	66978	5813.01	4624.67
	77128	3730	2777
	219094	15648	13782
	224111	5011	3913
	72289	20747.6	18655.7
	56706	7305	5992
	17347	17132.1	19927.1
	20133	1977	2900
	70572	8298	10191
	27275	2621.22	1831.8
	224902	6458.82	5225.08
	16194	1361	2134
	20687	6052.89	4857.57
	18600	4100.82	5414.89
	52857	14660	12876
	71175	7318	6018
	57912	5424.59	6931.28
	54401	2997	4114
	269261	114133	122574
	15251	39183	43581
	110611	21388	19320
	67246	3543.91	2639.85
	64136	596.57	1120
	170707	4919	3857
	30046	6108	4932
	320139	3152.52	4285.35
	78885	3910	5171
	56040	81970.9	88788
	12192	6518.02	5306.96
	100040970	21186.8	19145.8
	231464	6508	5302
	12304	3071	4182
	381290	19241	22144
	67451	3329	2464
	67010	4315	3331
	66855	28700.9	26415
	12332	14305	16760
	12927	2773	1989
	14269	8151.63	9960.4
	18746	221407	234208
	16328	1480	2252
	231386	4159	3202
	12330	17787	20537
	544963	1149	1833
	103135	3475	2602
	56070	5499	4406
	14667	4747	6107
	26908	3386	2525.85
	20055	89673	96758
	75320	4941	6327
	192160	5335.73	4262.82
	114641	27278.9	30754.4
	12614	1150	1830
	26397	2240	3172
	68703	5088	4041
	12177	23082	21027
	66949	2571	1826
	18413	1059	1712
	68988	991	1623
	320790	8879.96	10746
	21815	2219	1531
	20135	684	1218
	22433	7659	9383
	20044	70635	76701
	29816	2727	1964
	18854	3246	4356
	19039	763	1322
	12461	18748	16877
	240028	7051	5841
	624341	2478.31	3447.02
	239667	8330.66	7024.11
	12176	21799	19816
	73723	5723	7197
	76900	2107	3001
	69719	3751	4939
	51792	11055	9573
	56417	2141	3040
	68135	22158	20175
	330814	825	1398
	225638	852	1432
	53314	3368	4482
	12091	2799.97	3815.83
	70673	697	1225
	66151	6889	8493
	20788	12716	14939
	58861	1417	2146
	18141	6593	5442
	109711	1174.12	1839.4
	17261	5513.11	4457.6
	19128	1087	1728
	18245	10326.2	8916.12
	11566	7014	5834
	20226	18470	16665
	13358	1899	2730
	12282	3547	4677
	18477	1802	2612.07
	19707	3360	2535
	108101	9472.86	11347.7
	229599	1612	1047
	29861	3178	2379
	16330	1935	2769
	381598	3254.1	2446.25
	83669	1225.67	1896.66
	16563	3713.48	2851.57
	65256	752	1288
	66489	39127	43264
	227292	2063.6	2921.44
	71472	8255	6999
	270624	914	501
	15270	652.4	1152.9
	72318	3935	5111
	20810	1861	2673
	21454	30254.9	28101.6
	69207	6918	5766
	21809	3241	2443
	14056	4507	3569
	18538	4600	5867
	15500	1325	823
	110829	4637	3691
	19347	4475	5719
	17691	3310	2509
	73389	3268.58	2472.6
	19231	30056.3	33556.3
	108655	5948.26	4884.99
	212547	1627.7	1070.8
	320713	3564.01	2735.75
	19046	7555	6370
	12511	8941	7663
	229003	2196	3063
	14797	12075	14163
	229542	2565	1865
	58520	1343	2026
	51788	3744	4870
	14609	4843	3888
	50527	75639	72859
	320404	8090	6878
	12725	7376	6215
	53625	3656	2825
	17076	4191	3303
	101214	3759	2917
	14073	4368.76	3463.95
	665562	2711.76	3664.31
	21781	2355	3243
	20847	1638	2382
	94223	531.39	974.21
	74343	4955	3997
	17920	479	902
	18673	3147	4169
	14156	486	911
	26921	16996	15337
	110157	4180.32	3300.43
	67134	2822	3787
	14581	2384	3271
	66861	1454	2151
	18033	23172	26122
	226551	3879	3036
	217615	6483.5	5409
	20922	4307.55	3422.55
	12505	9426	8155
	81489	4566.34	3658.97
	72674	9793	8503
	65221	965.65	1534.93
	12428	634.06	1104.18
	78894	1142	1757
	19883	5540.43	4548.45
	208836	875.72	1419.07
	244416	11622.6	10234.6
	140579	1595	2315
	319622	851	1387
	26400	6409	5348
	67248	28906	32225.2
	77040	2896	2174
	76808	87523	94016
	60406	2696	2002
	14538	506.24	928.16
	229898	1737.77	1183.42
	12226	23746	21901
	26914	8358	10013
	67416	1474	967
	14595	20218	18495
	66054	7423	8969
	53761	21413	19659
	20384	8068	9679
	56215	11739.9	10372
	433470	1586	2291
	74533	2560.82	1893.3
	16913	6428	7851
	65113	7462	9000
	80287	4265.72	5411.75
	14961	9869.04	8611.04
	73182	2483	1829
	19255	5729.04	4747.58
	12010	18305	16677
	20655	10645	9349
	74351	5755	4774
	16185	33859	37419
	67711	1512	2192
	66940	18351	20846
	18576	7116	6039
	19317	3111.9	2385.66
	13730	3604	2824
	66713	8455	10081
	56055	9571	8343
	69981	7730	9279
	14245	4926	4021
	27218	1131	1721
	19878	4364	3510
	12611	3906.27	3101.32
	22632	5615	4659
	269941	984	1533
	216549	4256	3418
	75553	4224.1	3389.14
	21844	5886	4911
	15194	10523.9	9257.13
	26451	75372	81107
	18019	4623	5794
	208643	11390	13279
	64652	25178	23383
	70432	2155.14	1559.8
	232314	6994.01	5945
	30955	7204	8675
	15982	2502	1863
	12874	8935	10581
	20362	394	753
	52231	3416.41	2672.27
	226562	14623	13185
	328110	3166.86	2451.48
	17979	12965	11601.3
	19652	23242.2	26035.1
	108989	8781.01	7631.58
	20499	2724	3606
	14062	656.17	1103
	66427	2371.02	3192
	229004	2943	2257
	57267	3465	2722
	19246	5898.99	7205
	19387	3381.09	4355.51
	18432	7652	9143
	57783	7504	6445
	22145	1009.7	1548.75
	19221	3672	4687
	216742	3776	3008
	68763	4625	3779
	56458	10838	12636.6
	71978	5079	4195
	56212	8322	7214
	53881	2669.76	2022.22
	213109	5117	4231
	103784	3581.98	4579.94
	14030	13409	12054
	56195	1523	1038
	18738	2717	3583
	58800	5197	4309
	23912	2794	3671
	22780	2078	1511
	16421	8244	9782
	14211	894	1397
	18641	15130.3	17271.6
	269423	2214.61	1631.97
	71371	1922	1380
	12848	7154	6134
	13589	3694.02	4697.17
	226976	5366	4475
	268880	869	1362
	13654	1052	1591
	20775	2624	3465
	227723	14368.8	12996.8
	213948	3251.8	2550.73
	13070	3652	4646
	17218	2064.15	2810.01
	18016	3680.25	4677.23
	53872	16610	15162
	11676	5549	6779
	12633	11791.6	10535
	109305	974	1491
	109113	4292	3495
	26446	2012	2745
	67771	6354	7673
	13057	3790	4796
	15936	2930	3811
	19200	7231	6221
	503610	12899	11602
	67204	11873	10621
	69192	4085	3311
	231413	3022	2354
	319710	1455	2076
	63913	4687	3863
	224727	11781	10537
	27221	628	1046.01
	16529	786	1249
	12257	2364	3150
	13046	8606	7522
	245000	3962.81	3203.96
	217664	990	1505
	16998	1804.22	1290.25
	66293	2564	1951
	66480	52267	56624
	192196	12070.1	10819.6
	74646	3235	4153
	75296	1457.31	998.11
	70510	2466.67	1866.95
	245688	3175.26	4083
	27054	1463	2080
	215015	1401.16	2004.84
	20336	2727	3565
	171170	1535.98	1065.86
	226016	1181	1736
	22278	2028	1487
	230257	9750	8618
	18749	3844	4840
	16452	25421	23766
	108115	318	623
	13200	3927.97	4932.98
	77110	4418.97	3629.96
	94092	346	662
	547150	12261.3	11019.5
	226517	5104	4263
	74349	2282.2	1712
	71805	592.39	991.58
	20102	125520	133085
	68275	2514	3310
	104479	2354	1776
	433759	3542	4489
	73824	3743	3019
	16854	4216	3450
	21941	2364	3134
	14661	12995	11733
	13655	516	889
	14688	11222	10037
	12988	6691	8007
	11765	4816	4004
	108687	1837	2514
	56696	7177	8542
	66967	2011	1480
	27267	4615	3820
	14389	2472	1884
	232334	1979	1453
	14415	798	471
	70349	6843	5892
	268417	5129.24	4296.01
	76448	8668	10176
	107823	2030	2739
	104831	4675.89	3878.76
	56422	3116.65	2459.7
	67869	6562	5632
	53416	3485	2793
	72068	3888	3159
	17873	2206	1653
	15388	11734	13508
	328795	1885	2565
	11513	2630	3433
	108116	1357	1936
	19216	1140.01	1672.43
	67945	73685	78972
	13385	5937	5052
	105148	9110.39	8040
	68114	1209.06	1756.13
	12181	1068	1583
	16776	17326	15935
	100316903	943.64	1428.82
	234699	4877.42	4071.27
	26900	3669.22	2964.3
	217342	4206	3454
	215789	1040	667
	56473	339.93	644.75
	207740	2367	1799
	67458	3952	4935
	98432	780	461
	381853	5917	5040
	58172	1750	1263.03
	14232	6055	7282
	70294	9257	8189
	56397	5592	4738.85
	21803	8192	9634
	229317	5186.59	4363
	68098	2678.32	2077.27
	12043	9895.36	11493.5
	109168	3905	4878
	74840	2321	3067
	433256	2097	2806
	22288	5901	5029
	20397	3279	2617
	16476	5258	4431
	70762	604	328
	232087	2034.69	2731.73
	230861	3604	4534
	245474	1191.84	1727.79
	22171	879.53	1343.32
	99003	941.76	591.46
	276919	337	637
	17192	2420	3177
	67880	582	964
	20361	1115	1632
	66680	1940	1432
	235599	2363	3110
	22687	4197	3457.51
	14102	396	717
	20662	2285	1734
	170942	6547	5640
	68251	1277	1828
	71514	5906	7103
	21843	4545	3781
	66229	2304.4	3038.51
	52521	4693	3918
	51789	3391.43	4284.42
	72584	3682	2992
	16709	3523	2848
	242669	293	572
	381280	5122.7	4319.82
	12506	2359	3098
	106583	4768	3993
	59054	2165	1635
	226652	9948.01	11521.4
	19656	2406.79	3150.99
	16569	3048	3886
	17698	20959	23354
	19885	1190	1715
	20354	12810	14617
	16649	5812	4967
	16800	4277.83	5274.18
	277854	1537.28	2129.94
	107526	6848	8124
	73137	4054	3341
	216825	7845	6883
	20683	7569	6623
	11490	2287	3007
	75580	1650	2262
	68592	3349	2699
	67070	7154	6232
	68861	2822	2224
	13000	3197.81	2563
	235134	3951	3249
	210529	1779	1304
	18751	1202.43	1724.45
	66105	14284.2	13058.1
	22333	21049	19629
	12487	10267	9196
	67487	1843.16	1361.08
	214597	11619	10492
	12795	901	1354.97
	231287	3246	2610
	14792	970.65	1440.06
	100039864	5794	4962
	18045	4009	3307
	16565	12020	10880
	72124	5862.36	5026.09
	107503	5887.93	5050.68
	668166	1611.23	1162.35
	23942	7289	6369
	76080	600	974
	11749	7267	8568
	72244	3300	4157
	14201	1826	2461
	11947	32464	30841
	69536	4803	5844
	106957	1205	1722
	105171	1002	653
	14450	1198	1713
	105348	1228	1749
	12236	641	1024
	20444	1119	1617
	98366	2963.25	2361.37
	69178	9086	8083
	56347	21467	20062
	12193	19195	17847
	268721	5296	4508
	103573	7620.13	6693.47
	18973	700	1097
	217830	891.2	1335.8
	110109	2168	2854
	13041	3858	4778
	76936	5951	7107
	18563	2013	2672
	72522	2319	1789
	12709	1849	2480
	16987	2293.59	2995.6
	68524	3829	3155.71
	74134	5227	6301
	235587	861	1295
	21853	602	969
	18220	3209	4040
	213326	3586	2935
	224826	7282.12	6383.24
	58202	5408	4621
	17158	677	1064
	20230	30459.5	33358.7
	68298	2670	3425
	16432	10974	12577
	22323	9751	11252
	70025	4762	5780
	67903	1666.59	2260.91
	67367	14852	13651
	67186	47245.7	51027.1
	75869	1143.26	776.56
	68652	8482	7529
	68095	5223	4455
	72199	4012.6	3332.9
	71955	4851.92	4109.89
	22318	3118	2515
	11910	5007	4255
	17187	3481	2846
	193116	2980	2392
	24086	3337.18	2716.73
	56486	6487	5645
	13047	2881	2303
	68671	2924	3705
	69082	4563	3846
	21887	5552	6644
	432508	6060	5245
	235323	1148	784
	17133	1771	1317
	74302	9132	8159
	17684	1733	1284
	15469	4918	5940
	100383	2215	1708
	17248	13788	12638
	67177	490	817
	217463	1514	1096
	73178	3217	2612
	16363	2874	2301
	72194	5119	4369
	20218	8644	7701
	66953	585	938
	66374	790	1196
	100039060	572.91	323.81
	72047	4882	4151
	12189	518	851
	74747	32161	30638
	17210	16495	18470
	20826	1864	2477
	13877	2038	2678
	237823	1398.95	1929.63
	68734	4742.52	4025.51
	108907	643.71	1009.07
	108816	2842.96	2279.69
	104318	10370	9364
	83602	738	1127
	67887	9198	8242
	67680	1028	1483
	56030	6059	5262
	12462	4642	5616
	19217	2495	1968
	64930	2071	1590
	237336	1904	1443
	21372	2040	1563
	77053	5698	4924
	12464	12633	11551
	16201	4261.97	3584.98
	66109	7615.54	6738.25
	67695	1463.1	1999.64
	28019	1983	1515
	228361	3334	2733
	12925	1405	1930
	269424	2360	1851
	72141	702	1078
	22221	5038.82	4311.78
	22121	198170	196898
	19385	1047	1501
	98878	834	1241
	56353	1734	1298
	67457	5613	6680
	100039257	920.19	605.13
	72162	2952	2387
	12775	22532	24865
	17768	6122	5332
	15505	1988	1522
	20018	7921	7038
	12861	3725	4582
	266692	4950.33	4232.99
	320435	4325.14	5251.5
	16592	1242	1733
	51810	16917	15724
	83436	14791.5	13658.2
	171212	1490	2026
	70435	3313	4116
	269614	1939	1481
	66624	4317	5239
	13685	8224	7332
	140481	1224.72	1710.1
	22027	17218	19198
	319171	802.91	1198.58
	72611	3415	2815
	52530	1259	1750
	22282	6503.55	5700.55
	67465	6468	5666.93
	20843	8047	7167
	55980	630	982
	320528	2850	2301
	100042926	1063	1514
	70356	6560	5756
	228071	2519	2002
	14319	11693	13273
	17217	1776	2356
	260302	2959	2401
	19172	3647	4485
	13167	271	511
	57377	1905	2505
	271457	3068.5	2501.8
	21949	5632	4883
	14055	3778	3154
	73945	4870	4169
	277010	1103	1560
	24010	4610	3927
	15939	2257	2908
	24056	849	1251
	432467	1293.19	924.46
	53424	3848	4705
	50780	1745	2316
	18717	2018	2632
	13666	1664	1246
	13204	7015	6196
	14726	529	850
	66865	2522.67	3209.38
	114584	10072	11512
	99412	4177.5	3528.68
	17996	1237.62	1717
	19260	7692	6843
	224250	11469	10469
	13360	667	1023
	13542	3187	2617
	18195	2076	2695
	70769	1771.02	2342
	64898	979.39	662.39
	17937	1911.48	2504.47
	229595	1750	2317
	18938	1877	2464
	327826	1832	1397
	54667	3128	3890
	22763	4006	3374
	52662	2853	2314
	67089	4768	4084
	227659	565	893
	19354	24929.9	27349.5
	20868	3780.66	4621.14
	54375	2174	2805
	12041	1368.62	1869.12
	100715	2418	1921
	52468	8285	7416
	114663	12442	11418
	15163	8159	9428
	27027	1119	1571
	15925	1182	1646
	225049	895	1300
	51786	1029	1462
	21389	665	409
	236539	5942.1	7005.03
	227612	2090.85	2705.46
	14154	747.13	1117.67
	76737	594	926
	73826	5765	5029
	233912	479.75	780.46
	18010	1627.41	1222.07
	70726	1482.11	1095.38
	19342	1278	1757
	67739	4932	4246
	213054	8043.84	7196.38
	19361	239	459
	20729	5277	4572
	102595	1387.03	1884.13
	270685	11398	12913
	216345	5160	6138
	192287	4744	4073
	17966	3609	3018
	233490	4503	3849
	67755	3433	2856
	140499	3272.57	2708.36
	17220	1676	2220
	56209	4766	4096
	21681	830.95	1216.39
	242785	2104.69	1648.68
	20856	4730	4063
	26409	3223.76	3982.65
	14728	2231.78	2859.14
	240752	1287.86	931.21
	66945	5195	6171
	19739	2261.01	1790
	26405	3239	2680
	69769	1348	1834
	72981	5750.1	5024.84
	12750	2458	1968
	67863	1714.24	2261.81
	68767	1823.58	1400.23
	16534	12451	11454
	13681	33991	36856
	67845	3095	2550
	11933	4143	5004
	74246	620	953
	227753	1090	1526
	58205	316	560
	15463	6660	5893
	26390	3639.52	3054.6
	20905	1133	802
	74315	5106	4424
	18786	3862	3261
	16332	2173.97	1715.99
	233905	1300.42	1773.9
	18024	2025	1583
	15258	5164.99	4481.05
	432486	1742	1332
	99526	1103	778
	66776	5729.16	6744.54
	68846	1350	990
	22029	10511.4	9591.84
	666704	1227	1684
	67440	2168	1714
	76073	4235	3614
	12557	710	453
	52440	6525	5774
	22710	3275.4	2724.54
	18003	1150	1591
	21822	360.32	615.56
	20874	5159	6112
	71994	1441	1933
	268449	98277	103894
	55932	481.54	273.85
	11837	207321	216793
	19222	268	491
	74868	2079	1638
	67166	3043	2514
	286940	6417.68	5677.48
	12501	3317	4067
	77371	3318	2769
	192156	2178	2780
	106795	497	790
	21429	3610.66	4393.15
	217732	2666	2171
	217232	3510	2947
	70122	5232	4558.07
	227937	998	694
	17997	1185	1628
	16151	1458.53	1948.52
	109674	1643	2163
	11540	1055	743
	65963	1704	2233
	233315	1182	852
	70472	2313.63	2930.99
	224897	1509	2006
	79555	6807	6056
	23917	6361	5632
	56398	6291	5566
	20042	60515	64545
	52118	3286	2745
	100504486	626.81	390.48
	22166	5891	6900
	54208	4354	5211
	67453	1473.99	1963.46
	233046	4093.71	4922.5
	67726	4706	4070
	69035	1356.72	1825.59
	18968	404	667
	66537	2427	3056
	66659	2670	2181
	14670	4198	3595
	66070	3276	2738
	16764	1558.48	2059.82
	74164	8525.3	7707.19
	68559	687	1023
	51791	612	930
	18971	2117	2702
	78523	4184.83	3584.13
	14421	4379	5234
	333654	2804	2305
	26412	10253	9374.68
	77938	1344	1807
	15115	1638	2149
	78656	2655.66	2171.88
	666938	992.58	695.14
	110639	1673.74	2189.67
	78655	3361.86	2822.07
	72949	2564	2089
	11957	1535.66	2029.19
	219022	2344.86	1890.1
	18129	4855	5752
	107568	3345	2808
	243385	1408	1054
	13033	5809	6797
	231801	634	954
	108000	373.64	624.08
	23790	3117.39	3825.37
	11931	385.65	639.4
	56442	7092	6345
	17354	4298.38	3698.48
	326618	10615	11993
	20971	5452.11	4786.01
	93684	2699	3352
	12846	1539.11	2028.74
	56520	599	908
	243374	2950.14	3633
	27176	77435.7	76044.1
	20181	872	1241
	68140	2727	2244
	233406	580.89	884.75
	72042	9776	11083
	94191	418.46	233.16
	27357	2373	1922
	68682	8760	9986
	269378	5954.56	5270.1
	19941	46910.6	50259.9
	12125	1960.47	1549.95
	228961	2100	2669
	13001	4956	4325
	213056	1018.83	722.6
	269113	2245	1807
	12399	16046.4	15037.5
	19139	3006.95	3691.51
	19712	2178	1747
	245944	4152	3570
	28106	966	1351
	100041965	5138.77	6048.88
	403178	3978.02	3407.52
	66329	1262	1701
	13197	1089.78	783.97
	58220	455	262
	75316	5182.74	4541.54
	13449	1134	1550
	71914	327	558
	18519	1834	1439
	83486	6999	6272
	23853	5631	6583
	71962	1790	2310
	226548	5277.94	4635.86
	67628	11243	10367
	19340	737.99	1073.4
	19244	10279	9433
	66475	76961.9	81559
	69072	1243.66	1676.03
	15159	1408.02	1062.92
	331026	204.34	390.66
	54445	590	891
	223601	10058	9221
	26383	2074	2633
	20439	1707	1328
	228026	8670.88	7882.32
	69260	1403	1059
	63830	5594.62	6539.06
	71665	1338	1785.23
	16881	1739	2249
	51902	1107.24	802.29
	13010	1768	2282
	15289	3941.42	4721.64
	108829	5667	5009
	19730	1471	1120
	170833	3504	2974
	14718	6928	6214
	21812	2317	2905.02
	214812	5640	4986
	80290	3014	3688
	71702	2891	2407
	20638	2989	3660
	109333	2453	2005
	28088	4300	5114
	110532	7752.5	8876.24
	53599	4566	3971
	20371	1965.25	2504.48
	14265	1709	1333
	21682	4281	3703
	19933	43090	46212.2
	72844	491	764
	94176	6377	7383
	16453	29134.7	31573.6
	17063	287.26	500.82
	72416	1223.62	1647.16
	13555	590.41	887.85
	70925	1443	1098
	70599	1701	1327
	22350	8836	10041
	72500	1185	873
	67187	461	725
	56489	3451	4170
	105855	11895	11019
	18126	3026	2536
	99167	586	881
	53319	8103	7350
	50782	3521	2996
	18796	1142	1549
	217864	1866	1477
	68137	4670	4075
	26987	3394.05	2878.6
	216439	1900	2425
	241732	577	869
	67245	3692	3157
	381022	8654.37	9837.85
	67345	2215	1794
	54519	3370	2858
	60361	586.23	371.19
	14682	957.73	679.98
	50789	3153.97	2658.08
	12314	3789	4539
	26411	2025	2565
	93759	989	707
	235606	1590	2067
	20019	1132	1534
	77034	2234	2801
	170737	4884	5742
	67427	44706.7	47867.5
	212168	1354	1793
	18392	187	361
	19377	3464.95	4177.68
	14417	1876.62	1490.17
	22381	787	537
	218210	6417	5742
	217718	3177	3857
	231872	3257	2757
	14082	297.25	509.99
	108737	5047	4439
	19348	341.39	567.85
	171207	2382.98	2966.93
	103551	1308	1738
	14137	3519.49	4235.5
	16418	3615	4341
	67838	1236.37	1653.82
	16182	434.17	252.77
	21871	1125	1523
	66270	2861	2392
	20844	1896.46	1510.6
	67420	2281.14	2849.73
	17155	5224	4610
	21423	3124	3794
	619547	614.14	910.14
	74131	12424	13862
	50907	2105.38	2650.56
	108654	3006	2527
	625249	5734	6663
	216150	1958	2483
	12334	3263	3948
	243272	8977	8210
	76308	2655	3269
	109232	1570	1219
	12394	3641	4366
	381314	1453.34	1903.59
	69181	1457	1119
	208144	878.8	1229.55
	68969	2683	2230
	16600	419	242
	230917	2516.07	2076.55
	12984	591.9	378.79
	236915	1736	1368
	19944	45551.7	48722.9
	19192	3095	3759
	66340	2590	2145
	81018	8628.75	7876.41
	108083	2983	3634
	235584	688	999
	16890	1711.75	2199.82
	14325	29203	28076
	67608	2316.98	1895.14
	17855	528	802
	414872	2697.32	3314.2
	22680	6096	5445
	230709	1042	1422
	11863	3488.27	2979.34
	58521	3125	2641
	23806	7340	6637.75
	67704	1713	2200
	268697	418	663
	72119	1399.97	1839.37
	19362	236	425
	218503	1539	1194
	21356	3190.88	3862.25
	108156	1006	1378
	104418	9570	8792
	268656	1080	1465
	12544	307	519
	78610	2963	2493
	75423	3078	3735
	229663	11573	10739
	12537	3387	2888
	109754	1166	1565
	67803	5074.69	5933.61
	19358	1078.63	1462.3
	18591	2547	3141
	74322	2752	2299
	22346	2939	2472
	20054	61279	65100
	11308	5486.07	4870.29
	16154	4416	5210
	17064	1029.99	749.61
	68365	4567	3999
	320299	798	552
	58231	5685	6596
	19044	2252	1841
	240832	3948.54	3416.5
	59090	6638	7630
	319748	1142	1535
	67529	3359	4043
	67812	4778.15	4200.57
	20238	3521.09	3016.88
	81845	1194	893
	11848	12864	12006
	66156	1409	1844
	226251	14659	16215
	78339	2287	2844
	66854	2910.73	3542.62
	70382	545	818
	70083	195	366
	15213	321	171
	105988	424	666
	67797	1623	1275
	13875	2529	2099
	24017	3612.46	3106.02
	223989	4941	4360
	57757	306.03	514
	117599	4722.16	4152.87
	80750	5878.57	5253.57
	94112	4726	4157
	211548	2838	3458
	14381	1143	1532
	19252	1265	958
	22137	327	541
	22436	320	171
	54131	1667	2137
	210973	1906.95	1532.16
	22324	3888.77	4621.13
	270118	2821.75	3439.13
	73218	267	462
	66661	12153	11323
	74241	853	1189
	14063	715.83	1024.37
	66094	429	671
	14369	2909	2453
	53381	1949	2457
	13386	464	282
	229541	7064	6394
	21942	43378	42221
	12530	924	1272
	214917	1355	1776
	98386	4254	5019
	237436	1218.54	919.2
	69823	4097	3567
	76425	1128.82	1512.59
	60599	10133	9363
	20400	3856.77	3341.21
	19664	54785.2	53613.3
	243842	2605	2174
	224742	3697	4405
	93679	3132	3780
	12798	11324	12645
	12534	459	707
	16969	5154.99	6002.01
	67895	760	1075
	22142	5557.09	6439.22
	69051	1044	1412.01
	56459	1815.42	2301.88
	56524	2140	1748
	13418	3165.95	2695.77
	231093	2231.9	1832.36
	76220	332.52	545.52
	330122	311.75	166.34
	70611	1598	1258
	668661	1386	1809
	14252	1861	2352
	81630	864	1198
	12764	1753	2229
	106759	2337	1930
	14228	2192	2726
	67621	1991	1614
	399603	551.13	353.63
	228359	1830	2316
	70999	2228	2766
	76299	2473	2056
	240354	17242.5	18922.1
	108097	2129	1741
	19650	768	1082
	56455	2098.3	2618.35
	171504	222	398
	114565	1939.76	1569.43
	67387	500	755
	56382	1201	908
	100273	3051.6	2594.35
	11740	18955	18018
	238317	4149	3625
	11983	961.26	1310.26
	21754	1033.47	1395.01
	67097	53051	56439
	19344	3210	3857
	11480	911.68	657.33
	52323	859.75	613.05
	67542	3012	3637
	20624	2771	3369
	69573	12690	11872
	66085	22506	21526
	57376	4935	4372
	232341	10518	11765
	101497	1552	1994
	100756	1519	1192
	229473	1191	901
	385658	2861.37	3468.18
	20656	1113.01	1486.48
	67120	2765.65	3360.83
	68653	2075	2587
	12053	417	249
	107350	3743	3246
	14727	1715.22	2178.86
	14755	1236	1628.46
	22375	1434	1857
	100041151	581.81	381.44
	68153	3196	2734
	54127	19304	18373
	16451	13562	12731
	268903	1995	1624
	68991	1616	2065
	15161	4021	4746
	66687	2896	2455
	20111	3258	3905
	27207	34287	33220
	223752	6256	5640
	20658	12119	13464
	654432	282.45	147.64
	14583	3474.22	2996.99
	76843	712	1009.05
	100042856	405.98	633.37
	215351	5022	4462
	104271	612	888
	77767	1136.89	1510.76
	213068	984	723
	214489	400.38	626.18
	12842	477	722
	68544	2774	3365
	57816	559	823
	76795	4362	5115
	269582	309	509
	69091	4555.21	4019.56
	56421	37958.3	36886.1
	209378	258.59	442.9
	228993	1946	2436
	110033	359	573
	103841	1394.81	1807.96
	12521	17167	18812
	16822	5953.11	6845.06
	102607	486	732
	12419	2874.19	3473.84
	26385	4651	5428
	17219	5872	6755
	382038	656.22	939.69
	21936	19692	21475
	30960	3497	3023
	11769	1579	2017
	66245	651	933
	246727	333.21	538.88
	217558	1864	1510
	245884	1355	1052
	68038	557.03	818
	20482	10710	9962
	106740	682	468
	66614	334	539
	231807	1010	1358
	227195	4432.5	3909.67
	13618	223.82	394.67
	16897	3650	3170
	18021	6001	5407
	210982	2486	2083
	235627	1902	2381
	67025	49481	52655
	19325	4540	5300
	671535	1205	1584
	67731	2261.6	1876.73
	233805	737	1034
	67610	1107	1470
	77097	1448.65	1137.71
	99152	5318	4755
	19345	3480	4137
	319885	2039	1673
	74287	3761	3277
	27984	2202	2717
	54604	1963	1604
	381293	140.81	279.59
	11799	447.36	680.41
	54199	321	179
	20166	2298	1912
	12333	4056.55	4767.62
	100040563	354.71	563.38
	108147	3043	3652
	17159	1968	2452
	76884	13757	15177
	16782	523	339
	108645	2745	2328
	107182	2899.44	2472.1
	75302	3432.11	2971.17
	224703	578.73	840.46
	59079	6179	5586
	18426	292	158
	19823	2934	2505
	277973	410	632
	19366	196.92	355.95
	67602	1385	1084
	218963	266.41	139.25
	103213	1900	1550
	208884	2660.83	2251.38
	234686	540.77	793.11
	18611	1450	1143
	16162	4007	4708
	107995	536	787
	21819	8504	7835
	15374	2398	2930
	360213	1417	1114
	20677	353	205
	99696	1662	1335
	68977	387.65	602.66
	73658	1326	1033
	105727	3871	4557
	77407	2824	3403
	56336	2538	3085
	12033	595	858
	19211	2506	2110
	170729	734	1025
	23980	6001	6873
	218476	990	737
	73338	3433.49	4075.32
	320538	4615.96	4096.83
	240660	1518.4	1206.38
	109006	768.22	1065.36
	228775	2984	2556
	67942	11057	10324.1
	101943	5389.14	6209.48
	76577	1493	1907
	68310	1320	1029
	56193	1187.23	911.02
	242687	8582	7916
	12336	6981	7928
	20351	664	940
	66090	4964	4431
	474156	544.7	795.32
	381801	2888	2468
	116914	2460	2070
	72108	1314.42	1025.4
	11501	710	994
	27029	233.2	401.75
	15976	1998	1645
	231207	1400.76	1102.95
	53609	2792	2380
	78244	3519	3062
	110960	3790	3318
	19054	3038.82	2611.05
	20751	892	1209
	104444	1351	1741
	382034	4672.03	4156.62
	20591	8198.78	7551.05
	18578	3474	3021
	68219	4378	3877
	381626	7031.1	6422.35
	107271	4214	3722
	99382	3523	4166
	56348	1476	1883
	70719	27226	26288
	70310	1315.62	1699.13
	14420	2090	1732
	27008	1818.94	2271.55
	53614	359	212
	56364	2914	2497
	214901	211.92	372
	15248	2189	2687
	26364	2143.29	2635.59
	13830	744.88	529.28
	16323	804	1103
	212483	4059.6	3577.59
	387609	1025	772
	665378	200.39	355.98
	98403	1987	1639
	102058	404.34	618.66
	109672	3870	4543
	320184	4291.8	3799.34
	20090	18111	19744
	67495	2139	1779
	56786	922	1241
	11352	2252.87	1884.23
	13144	647	915
	72999	2007	1658
	60611	1914	1573
	19265	2773	3334
	237256	5012.55	4488.55
	20555	1191.51	1553.2
	231452	3540	3089
	269589	1155	1511
	74551	4999	4476
	11797	2203.55	1840.29
	108954	5985.36	5422.55
	244237	2646.61	2251.62
	18037	309	497
	71742	2075.16	1722.53
	12946	786	1079
	14884	2567	2178
	16842	5644	6467.4
	213439	2784.53	2381.15
	67379	2444	2064
	66878	4611.22	4108.33
	20182	4302	3814
	192195	3446	3003.04
	54139	3379	2940
	246198	24389	23494.6
	67949	975	1300
	19647	6026	5465
	28015	4881	4367
	252870	7137	6537
	111173	1136.09	1486.55
	59008	4734.01	5477.98
	236732	2163.18	2651.02
	64294	3800	4459
	19057	3358	3974
	68195	1575.66	1268.24
	19821	2061	1712
	14105	3704	3249
	12983	625.66	431.93
	67988	2928	3499
	100604	2272	2771
	66871	1809.26	1481.7
	209212	847	621
	56187	2898.42	2491.34
	70785	2249	2745
	76438	3097	3685
	77891	2232	2726
	330450	550.93	369.75
	15273	3035	2620
	57913	781	1070
	227545	743	532
	100316870	7040.52	7964.34
	67074	4167	3691
	13424	8076	9074
	27058	1676	2100
	72587	3417	2981
	22359	5553	5017
	11428	923.17	1236.06
	56306	5454	4922
	16656	1900	2352
	100037283	4966.34	4454.76
	109212	128	253
	72972	2951	2543
	22134	8584.82	9616.91
	21813	4746	5484
	74094	1988	1648
	73204	287	160
	18472	8161	7538
	208606	2682	2292
	18391	911	1221
	21961	1458	1165
	80889	256	425
	15288	426	640
	11841	152	286
	66078	305	488
	76687	6574	7457
	12366	3099	2684
	68028	9404.57	8750.53
	70579	8238	7616
	52398	3598.56	4230.14
	328365	8876	9922.94
	234549	516.01	749.89
	52700	2661.01	2274.29
	66881	531.72	768.91
	56294	2161.81	2642.29
	66921	4398	3916
	229906	706	978
	100855	3572	4200
	232227	1069	1403
	68152	2032	1691
	68015	1875	2320
	107975	5918	5374
	17978	4005	3543
	26407	2050	2516
	69550	1558	1962
	77877	606.7	858.69
	93760	7099	8017
	70218	339	530
	18817	432	646
	71902	5496	4969
	11416	765	1047
	214469	8752	8120.22
	223922	3610.84	3170.14
	14897	10335	9664
	21366	5744.66	6558.03
	68929	789	1075
	99138	2335	2833
	107094	1657	2073
	269966	7444.6	6851.15
	57261	7604	7006
	52432	1533	1236
	22163	14234	15608
	57080	1749	2176
	71207	4556	5269
	329154	2866	3420
	67547	592.66	840.48
	211389	883	1184.3
	105943584	1274.85	1003.8
	71729	830	1122
	213464	2529	2155
	13006	4291	3819
	116848	7745	7146
	216505	2116	1772
	67141	324.51	510.15
	110006	311	493
	26426	851	1146
	67023	2807	3353
	58186	475	697
	57781	312.23	181.35
	52552	698	498
	21945	2248.03	1895.06
	16001	4380.86	3906.49
	217154	1038	794
	21848	2719.82	2334.91
	170760	3064	2658
	71268	1210	947
	68197	1738	2161
	13857	666	471
	66383	586	831
	207565	336	524
	14103	288	463
	68420	3079	3651
	74617	2509.47	2139.07
	66812	755	1032
	18034	9595	10676
	11984	3664.41	4292.72
	104662	2062.76	2524.09
	27387	1539	1935
	78928	1356	1727
	13207	25237	27176
	67702	2733	2349
	66899	3584	3151
	227298	4126	3666
	329777	457.35	674
	74451	3509.7	4122.12
	76566	182.49	324.38
	21877	510.94	739.33
	55979	2775.51	3314.69
	21985	6017	5480
	27886	1468	1181
	19124	392	593
	667118	2214	1866
	21761	8422.48	7811.36
	103806	3032	2631
	56790	2613	2238
	381318	484.55	706.62
	24071	1590.45	1991.69
	68379	4190	3729
	20425	240.11	399.92
	57741	5592.34	6381.78
	16885	334	520
	269800	2765	2381
	66498	1982.15	2431.56
	18972	1207.95	1555.88
	170439	1293.95	1654.27
	20085	67245.1	70922.5
	68473	1081	835
	225523	1726	1418
	17470	4641	4162
	229096	3491	3067
	338372	218	112
	27965	4884	4395
	319322	10729	10068
	12567	4718	5433
	22284	6846	6286
	242484	769	1045
	66181	844	1133
	67392	2460.22	2098.32
	12048	6306	7146
	114741	2613.29	3130.23
	78777	585	826
	71883	431	639
	97484	607	852
	74318	585.19	405.67
	53861	1770	2190
	67841	1277	1012
	330177	2284.68	2764.93
	57370	1541	1251
	225896	5144	4648
	72454	990.58	1302.19
	223732	268	434
	193796	6136	5604
	110074	932.08	1234
	231327	860.45	1150.43
	12503	4737.65	5449.07
	18263	15040.7	14312
	72536	2021.37	2470.09
	11865	989	756
	109801	1639	2041
	18015	1601	1307
	104732	178.62	316.34
	13929	4478	4012
	100088	841	1127
	67139	406.67	607.56
	54124	306.84	482.8
	69617	1087.68	1412.92
	12400	3480	4079
	74450	1857.76	2285.71
	68521	1137	1469
	20667	178	315
	57317	4628.29	4158.2
	109689	19278	20888
	67948	1274	1625
	20419	219	369
	109065	1935.6	1616.19
	78797	2531.82	2170.75
	329559	2979	2591
	19240	51474	54503
	19264	19962	19185
	54371	117.28	230.95
	93687	9452	8834
	97541	6758	7620
	67106	234	388
	22629	5913	6711
	17448	5744	6529
	14113	4131	4784
	19073	20074	21719
	52838	532.94	759.32
	21915	654	904
	16186	8826	9828
	16498	9755	10817
	228852	3570.63	4171.86
	67075	2390.62	2874.79
	106205	4241	3792
	23879	4955	4476
	68347	702	960
	74374	643	890
	11852	989.24	1295
	20416	2494	2988
	73341	2014	2455
	19011	302	178
	269536	1715.84	1417.29
	23988	775.67	1046.03
	80861	1053	817
	17913	3255.14	3824.26
	53382	3967	3533
	66092	13262	12579
	21847	331	510
	76014	2441	2928
	20401	5335	6082
	223920	1507.69	1227.56
	69554	2007.02	1687.02
	109108	3654	3236
	70361	1467	1839
	14824	912	1204
	77987	3559	3146
	18950	747.22	1011.46
	72055	3339	3914.17
	215280	7473	8376
	27407	1109	1431
	56444	3910.88	3481.68
	76088	4822.18	5525.83
	13732	1085	1403
	13591	704	512
	56462	2283	2751
	26360	634	452
	52668	1551.94	1933.94
	217331	1889	1579
	12508	25290	24492
	12368	1040	1351
	24045	1099.77	1419.57
	68077	27375	26568
	72789	297.04	466
	66131	636.64	879.76
	69089	2654.91	2293.84
	140484	2256.51	2720.22
	66904	272	434
	68193	46353	45525
	17161	474.23	684.5
	12515	1908	1598
	237542	3794.57	3373.37
	80904	5636	5140
	100042173	12183.5	13380.2
	72843	2336	1996
	381990	1174	928
	18227	749.91	552.79
	66356	692.34	944.88
	13998	286	167
	66593	645.92	889.71
	74117	21260	22940
	19352	5472	4983
	230259	1119	879
	22411	265	151
	218236	8405	9364
	27371	6013.23	6804.13
	78500	183.82	318.65
	64660	626.94	866.76
	227743	577.07	807.23
	72482	3795	3376
	17931	2905	2532
	21951	3277	2884
	26396	2755.8	3268.47
	223864	401	259
	56310	1488	1214
	11426	9463	10488
	22034	10165	11234
	76295	13136	12470
	74764	1325	1066
	56809	1625.56	1340.26
	19085	397	256
	99375	1342	1692
	70101	176.54	308.19
	280645	211.75	111.63
	15275	20473	22105
	67951	5044.33	4575.42
	75710	939.67	1231.01
	13807	859.64	650.6
	215160	298.78	465.81
	13043	499	712
	13631	1536.04	1259.38
	93681	349.84	529.5
	56323	490	701
	11774	4190	3757
	13653	1324	1670
	13680	4486.09	4040.97
	67268	8586.22	8013.66
	78816	2710.86	3215.23
	67332	1240	1574
	52009	508.91	723
	52575	1372	1111
	70450	5260	5985
	234814	247	399
	74140	949	1240
	227613	3090.53	3630.6
	19177	2258	2714
	71564	530	748
	66395	37898	37096
	12566	1004	1303
	110750	1716	2110
	382073	699.14	512.09
	229700	1612	1331
	19247	2670	3168
	381903	361	542
	23802	5239	4768
	12914	2743	2385
	105827	613.18	438.32
	73124	441	640
	17119	3527	3128
	14731	1015	1315
	56515	1582	1304
	83701	6287	5782
[truncated: 17,221 more rows]

## Sheet: Figure 3
	Figure 3a											Figure 3b
													ISO+DMSO	Jo2+DMSO	ISO+BAY11-7082	Jo2+BAY11-7082
					WT			Faslpr				IL-9+ of CD4+ T (%)	18.9	39.9	16.1	20.7
				p-IKKα/β	1.01012	0.762515	0.764321	0.462051	0.555322	0.564745			19.2	34	15.9	19.9
				IKKα	0.449339	0.374916	0.34387	0.467971	0.426792	0.366374			17.9	28.7	16.5	20.1				Figure 3c
				IKKβ	0.829475	0.650092	0.63018	0.720393	0.679556	0.566167			ISO+DMSO	Jo2+DMSO	ISO+LY2409881	Jo2+LY2409881
				p-IκBα	1.61845	1.22763	1.23869	1.06501	0.82145	0.789804		IL-9+ of CD4+ T (%)	23.5	38.2	24.6	22.5
				IκBα	0.836388	0.715689	0.6617	1.21131	1.04269	0.916877			24.3	37.9	23.5	23.4
				p-p65	0.667852	0.742996	0.862769	0.429333	0.437515	0.495292			22.7	37.7	24.1	22.8
				p-p38	0.900819	0.813945	0.720712	0.545913	0.494739	0.424589
																				red	green	blue	red	green	blue	red	green	blue	red	green	blue
																				0	0	10	20	0	0	0	0	7	18	4	20
																				62	0	14	24	0	0	0	0	7	18	4	20
																				11	0	18	34	0	0	0	0	4	0	5	23
																				0	0	15	36	2	2	12	0	14	0	4	9
																				12	0	27	32	5	0	31	0	15	0	6	24
																				67	0	11	4	0	0	24	0	4	29	8	7
																				87	0	19	6	1	0	28	0	15	8	5	29
																				87	0	19	19	0	2	78	0	11	8	5	29
																				135	20	53	66	0	2	77	0	6	11	17	11
																				141	59	53	35	1	0	78	0	16	14	17	21
																				76	87	65	38	7	3	91	5	6	37	6	7
																				93	121	60	48	5	2	20	14	11	22	20	13
																				141	105	63	48	5	2	203	38	14	0	27	8
	Figure 3d											Figure 3e								66	109	58	108	14	0	255	125	21	139	24	34
					ISO			Jo2					ISO+DMSO	Jo2+DMSO	ISO+ensataurin	Jo2+ensataurin				81	123	99	67	74	5	192	255	35	45	74	28
				DMSO	0.712951	0.696566	0.565865	0.976473	0.956587	0.826081		IL-9+ of CD4+ T (%)	8.25	13.6	8.23	7.82				47	106	156	95	78	6	255	255	15	75	59	48
				Enzastaurin	0.749411	0.752264	0.663659	0.475504	0.765194	0.364573			8.14	14.7	8.22	7.28				154	83	190	64	71	10	245	233	17	208	164	44
				DMSO	0.636031	0.784818	0.898095	1.01282	1.28264	1.07297			7.05	13.4	6.62	7.79				12	42	218	52	196	17	132	194	37	255	226	70
				Go 6983	0.44917	0.750316	0.622982	0.399514	0.649258	0.536897						10.8				49	31	255	33	207	26	180	208	27	149	227	121
													ISO+DMSO	Jo2+DMSO	ISO+Go6983	Jo2+Go6983				29	35	242	53	198	60	136	165	39	255	134	255
												IL-9+ of CD4+ T (%)	19.5	32.5	18.7	17.8				31	31	194	89	255	53	170	178	24	159	114	255
													18.7	32.6	16.7	20.2				59	15	236	98	182	123	117	133	21	159	114	255
													19.1	31.4	17.4	20.4				65	12	240	61	79	134	255	122	39	91	57	255
																				47	8	190	66	30	166	110	115	41	60	53	255
												Figure 3h								14	8	255	66	30	166	201	150	64	120	70	255
	Figure 3g												ISO+DMSO	Jo2+DMSO	ISO+2-APB	Jo2+2-APB				14	8	255	17	53	201	180	127	62	100	49	255
					ISO			Jo2				IL-9+ of CD4+ T (%)	30.2	40	32.4	28.9				59	8	206	86	50	168	115	65	140	153	42	255
				DMSO	0.351948	0.344641	0.345903	0.730771	0.759609	0.728694			29.7	39.9	30.4	32.9				75	4	211	29	91	167	209	73	142	85	34	255
				2-APB	0.409438	0.429453	0.419342	0.413017	0.423659	0.412618			29.3	39.9	29.8	32				12	7	255	102	103	157	170	70	120	64	54	255
				DMSO	0.575027	0.552898	0.56938	1.06129	0.996483	1.03055			ISO+DMSO	Jo2+DMSO	ISO+XC	Jo2+XC				6	0	226	66	102	145	79	54	180	79	64	239
				XC	0.619605	0.599334	0.547576	0.559446	0.533322	0.627457		IL-9+ of CD4+ T (%)	20.4	33.2	20.6	21.4				57	0	206	61	137	131	155	44	201	42	115	255
													19.5	33.4	20.9	21				1	0	255	110	111	126	136	39	204	15	68	255
													20.2	32.9	20.9	21.9				41	1	170	74	78	137	241	31	195	56	81	248
																				40	0	239	92	57	223	153	25	158	0	56	235
																				20	0	255	100	26	192	255	35	119	0	56	235
																				28	0	194	28	34	211	161	27	118	181	80	255
	Figure 3f																			19	4	237	63	1	212	194	34	120	34	108	255
																				76	3	138	104	10	196	159	37	82	103	131	255
																				76	3	138	48	0	226	159	37	82	154	165	183
																				17	8	217	48	0	226	241	25	86	37	96	199
																				28	15	142	19	15	219	203	47	101	177	92	167
																				143	2	153	65	6	161	189	10	69	100	121	190
																				114	9	153	23	11	188	206	17	59	203	151	131
																				79	15	169	62	20	251	247	28	54	60	171	173
	red	green	blue	red	green	blue	red	green	blue	red	green	blue	red	green	blue	red	green	blue		79	15	169	71	19	156	229	24	72	80	189	177
	0	0	10	28	10	15	0	0	12	2	8	5	5	0	10	24	8	9		85	6	135	132	29	156	167	8	54	111	140	200
	0	0	5	28	10	15	0	0	15	2	7	4	92	0	16	3	9	7		53	7	188	48	17	168	145	23	62	29	80	177
	31	0	9	4	15	8	0	0	12	1	7	4	35	0	19	54	10	5		45	10	140	97	15	163	145	23	62	67	71	186
	9	0	8	16	11	21	7	0	11	9	9	4	12	0	15	46	7	6		30	8	164	55	20	140	140	15	57	67	71	186
	9	0	8	22	31	33	7	0	11	0	11	5	12	0	15	16	11	9		57	14	172	40	14	99	179	31	72	56	43	222
	0	0	16	0	5	19	7	0	26	34	9	6	1	0	22	3	10	6		42	15	148	43	9	171	200	29	42	18	56	236
	34	0	12	14	19	46	10	0	11	15	9	4	0	0	17	30	10	4		30	14	218	43	9	171	88	24	80	31	81	255
	34	0	12	28	12	48	10	0	11	19	11	8	0	0	17	24	13	8		89	21	178	27	13	144	113	40	66	33	71	129
	8	0	7	28	12	48	41	0	10	0	12	12	36	0	9	67	19	12		66	21	167	60	19	153	91	36	68	59	59	244
	36	3	21	42	16	31	52	0	13	5	15	16	62	0	11	67	19	12		45	9	213	21	18	126	62	33	84	77	66	255
	80	23	25	22	28	48	69	0	10	14	19	15	106	0	10	15	27	28		15	2	255	50	26	113	126	17	63	76	63	255
	80	23	25	31	32	62	69	0	10	32	42	29	106	0	10	69	35	8		59	6	255	26	42	101	126	17	63	76	84	236
	191	86	24	205	105	87	78	0	20	42	68	40	232	0	16	33	76	20		59	6	255	51	51	101	24	32	65	0	138	244
	84	104	12	159	255	149	115	48	36	46	58	36	160	1	28	46	90	36		45	11	205	65	51	75	0	48	57	98	95	255
	84	104	12	127	235	255	115	48	36	75	71	71	160	1	28	59	127	52		77	33	236	15	62	74	30	68	65	15	85	255
	174	150	62	76	107	200	78	74	56	26	62	103	171	10	23	134	178	64		68	27	184	68	37	84	86	58	78	15	104	255
	59	190	76	76	107	200	80	131	39	21	62	145	148	35	13	51	253	102		141	21	78	69	30	68	0	68	55	68	111	255
	112	140	150	82	73	233	80	131	39	56	34	168	148	35	13	51	253	102		139	41	125	67	14	47	65	38	69	68	111	255
	45	165	133	55	58	253	145	125	34	72	34	192	102	114	21	80	255	197		230	17	68	37	25	47	64	22	111	53	140	255
	51	170	184	49	64	215	99	170	56	97	31	210	91	110	24	33	170	255		138	1	38	64	15	13	7	35	111	89	170	255
	59	51	214	95	49	255	133	161	53	17	37	255	73	175	50	64	85	255		187	0	31	64	22	22	80	32	159	134	220	255
	59	51	214	63	38	255	133	161	53	17	41	188	73	175	50	56	68	255		172	0	22	64	22	22	133	52	130	69	173	255
	0	45	204	113	24	244	118	199	105	36	39	185	102	207	32	56	68	255		138	0	15	71	16	2	110	52	211	77	255	255
	31	11	210	75	66	255	88	230	156	36	39	185	67	255	45	46	53	255		45	0	28	37	0	0	69	42	207	243	245	255
	31	11	210	53	56	242	88	230	156	27	29	176	67	255	45	24	33	255		61	0	6	69	5	4	87	58	200	176	255	255
	27	2	133	31	49	248	61	184	255	83	27	157	162	241	57	35	29	251		47	0	17	25	3	0	104	68	217	219	255	255
	6	15	160	8	27	255	99	142	230	74	25	172	82	184	48	44	32	215		36	0	19	26	2	16	66	144	156	136	255	255
	0	6	146	143	38	255	21	60	255	36	33	244	59	149	100	18	30	190		0	0	28	15	0	3	82	155	63	194	246	118
	0	6	146	66	128	230	21	60	255	17	22	249	59	149	100	19	33	150		7	0	28	26	5	0	147	112	49	255	243	61
	65	17	148	38	105	255	28	21	255	32	25	255	147	107	74	70	25	148		26	0	25	9	0	0	140	104	39	255	171	64
	54	4	147	79	94	221	45	11	255	35	23	255	29	91	121	27	29	112		26	0	25	15	0	7	78	86	19	255	171	64
	54	4	147	121	142	216	45	11	255	35	15	255	29	91	121	52	33	107		0	0	7	23	1	0	98	45	9	255	120	13
	5	12	153	26	119	245	14	0	255	7	23	252	67	78	203	36	58	179		0	0	9	13	0	1	89	15	6	255	63	21
	12	10	130	151	139	230	21	6	255	37	17	244	61	68	198	66	37	167		9	0	6	13	0	1	176	15	12	165	40	15
	87	13	97	57	118	251	21	6	255	45	23	201	61	68	198	69	66	125		5	0	12	14	0	0	25	3	6	185	36	30
	46	6	148	104	51	158	9	6	255	27	28	202	78	48	255	44	51	87		11	0	23	41	0	0	27	0	14	107	10	9
	79	32	107	77	62	255	42	3	255	107	21	206	51	34	196	31	41	180					17	0	0	12	0	10	92	15	10
	84	30	109	35	120	255	41	9	255	67	29	179	43	19	118	14	41	138					5	0	0	1	0	5	198	17	27
	84	30	109	35	120	255	41	9	255	100	38	153	43	19	118	58	24	190					25	0	3	90	0	19	162	8	23
	25	25	121	62	125	238	98	5	216	35	41	174	42	28	108	58	24	190					15	0	0	28	0	4	65	10	8
	121	35	130	80	84	236	27	7	164	77	48	193	50	18	126	65	19	190					7	0	1	13	0	9	62	8	19
	121	35	130	49	81	248	27	7	164	166	73	200	50	18	126	69	28	182					8	1	0	0	0	10	0	9	21
	102	35	115	160	41	255	15	11	176	9	81	206	67	16	110	38	18	203					28	0	0	0	0	8	0	19	6
	93	26	129	54	35	255	28	13	129	17	92	217	104	5	113	54	24	98					13	3	0	32	0	7	8	6	24
	51	42	144	103	65	255	78	9	182	35	78	186	96	17	110	38	27	115								0	0	14	8	6	24
	51	42	144	58	72	255	14	13	123	66	100	165	42	8	145	43	24	110								11	0	7	14	5	8
	135	31	147	58	72	255	18	13	161	7	95	179	71	0	113	54	27	101								0	0	17	49	5	21
	148	21	161	143	133	255	60	17	129	29	115	134	3	4	118	54	27	101								0	0	4	73	5	27
	148	21	161	0	183	255	60	17	129	25	171	115	3	4	118	24	21	91											22	4	25
	47	16	184	32	241	255	68	13	109	56	255	176	86	8	191	26	33	115											0	5	6
	55	23	255	37	255	255	37	17	126	89	255	163	50	0	171	42	29	111
	71	38	233	95	163	255	37	17	126	78	255	191	50	0	171	41	36	120
	102	33	252	61	238	255	54	21	82	82	183	249	29	14	192	24	30	73
	53	22	243	93	255	255	43	27	49	55	239	203	7	5	188	64	33	100
	76	22	255	93	255	255	38	38	93	60	198	119	59	6	201	82	34	99
	76	22	255	146	255	255	38	38	93	101	154	93	59	6	201	82	34	99
	32	24	255	100	255	255	43	25	128	101	255	106	30	2	185	66	34	136
	55	48	255	72	255	211	52	24	157	76	184	62	71	3	255	27	62	200
	55	48	255	151	255	133	52	24	157	152	160	49	71	3	255	46	39	192
	91	52	231	121	255	107	78	7	169	131	177	76	13	0	255	24	34	239
	109	70	172	99	255	117	25	0	199	89	209	44	28	0	213	61	39	255
	85	125	82	135	255	105	25	0	199	37	188	35	28	0	213	24	35	234
	85	125	82	172	238	127	25	0	194	106	164	36	33	0	255	25	38	255
	187	106	68	178	255	45	11	0	247	90	115	27	48	8	170	21	49	255
	151	90	24	79	255	76	14	0	255	165	91	22	119	6	112	13	39	255
	151	90	24	151	255	69	14	0	255	119	71	26	119	6	112	40	35	255
	176	18	12	255	255	74	47	1	255	86	81	16	211	38	120	32	43	255
	255	4	10	143	223	61	30	33	255	156	66	19	216	70	65	30	44	234
	216	6	6	137	107	67	30	33	255	156	66	19	216	70	65	16	39	159
	90	0	11	205	219	47	66	17	225	219	71	14	252	79	52	42	40	139
	17	0	5	248	176	57	84	19	119	42	54	15	157	70	36	62	30	48
	8	0	9	196	87	48	61	9	46	34	25	17	123	39	10	37	22	41
	8	0	9	255	32	35	61	9	46	50	15	12	123	39	10	37	22	41
	34	0	7	190	30	16	14	0	28	24	18	7	49	25	23	68	13	20
	3	0	9	156	25	18	0	0	22	13	11	9	86	1	12	16	12	22
	3	0	9	86	14	33	0	0	22	46	9	7	86	1	12	12	14	15
	10	0	4	86	14	33	21	0	7	23	9	5	3	0	19	30	16	9
	16	0	6	0	7	33	6	0	6	4	7	6	16	0	21	30	16	9
	2	0	13	0	21	26	6	0	6	0	6	4	16	0	21	10	14	14
	2	0	13	17	4	25	16	0	17	0	9	7	0	0	25	7	11	6
	38	0	8	5	4	13	5	0	14	3	7	6	0	0	11	28	10	18
	0	0	13	18	5	13	3	0	4	0	7	6	0	0	8	28	7	17
	0	0	13	4	7	14	3	0	4	4	9	6	0	0	8	7	10	4
	43	0	9	59	14	21	10	0	4	0	6	5	0	0	4	4	8	5
	0	0	15	59	14	21	4	0	6	2	7	5	17	0	14	16	7	4
				0	7	25	4	0	6	1	8	6	17	0	14	16	7	4
	0	9	21	0	6	5	21	0	8	45	7	6	0	0	16	31	7	4
	0	19	6	60	7	18	35	0	16	6	7	5	0	0	18	15	7	7
	8	6	24	10	4	13				18	6	4				3	9	9
	8	6	24	14	7	16				12	6	6				7	6	4
	14	5	8	0	4	11										46	10	13
	49	5	21													27	6	4
	73	5	27													11	6	7
	22	4	25
	0	5	6

## Sheet: Figure 4
	Figure 4a						Figure 4b
		ISO+DMSO	Jo2+DMSO	ISO+SB203580	Jo2+SB203580
	IL-9+ of CD4+ T (%)	20.2	33.2	20.6	62.5
		19.5	33.3	21.3	63
		20.2	32.6	19.1	62.7
	Figure 4c
		ISO+DMSO	Jo2+DMSO	ISO+FK506	Jo2+FK506
	IL-9+ of CD4+ T (%)	13	25.5	12.4	15.2			ISO			Jo2
		12.8	26.6	12.7	14.5		DMSO	0.792672	0.696143	0.897982	1.06573	0.998909	1.17867
		13.5	27.2	14.1	14.8		Enzastaurin	0.622696	0.852227	1.01959	0.925527	0.58304	0.677548
		ISO+DMSO	Jo2+DMSO	ISO+INCA-6	Jo2+INCA-6
	IL-9+ of CD4+ T (%)	18.3	39.6	16.8	21.8
		18.6	33.2	16.5	21.9
		17.3	27.5	16.7	22
	Figure 4g
		DMSO	SB203580	SB203580+INCA-6
	IL-9+ of CD4+ T (%)	16.2	27.8	11.2
		14.2	24.7	13.6
		15.3	24.6	12.4
	Figure 4d
		WT	Faslpr
		0.963236	0.384292
		1.16831	0.483284
		1.15723	0.472517
	Figure 4e
		ISO	Jo2
		0.713333	1.02984
		0.766927	1.19292
		0.854365	0.934844
	Figure 4f
				ISO			Jo2
			DMSO	1.1458	1.11187	0.833509	1.44096	1.40301	1.32006
			SB203580	1.20917	1.17276	0.877206	1.0069	0.984222	0.731438

## Sheet: Figure 5
	Figure 5a
	Days	Control					PBS					cTH9					FasL-TH9
	0	100	100	100	100	100	100	100	100	100	100	100	100	100	100	100	100	100	100	100	100
	1	102.18	102.338	98.8656	101.285	98.1763	100.572	96.6266	108.536	101.382	101.606	101.073	99.2045	100.513	101.164	98.59	99.4226	100.163	102.195	103.252	99.6608
	2	102.754	107.074	96.7101	100.612	98.7842	99.1424	99.4854	108.536	100.221	99.4836	100.517	102.658	98.5763	102.775	97.9131	101.097	99.183	100.83	103.891	101.639
	3	100.172	103.237	97.561	102.632	99.1489	102.63	101.029	107.389	98.4472	99.9426	98.6044	101.751	101.722	100.554	97.3491	100.52	100.218	102.195	102.032	99.6608
	4	104.991	107.674	96.9938	101.652	101.094	99.6895	97.9171	106.737	104.312	104.877	101.718	99.2892	102.62	100.5	103.441	104.446	104.847	99.0498	104.994	104.014
	5	101.721	104.916	100.737	100.612	98.9058	104.403	96.2579	106.343	102.93	104.016	98.4434	99.4532	99.0888	99.5553	98.1388	95.9007	98.2571	102.373	95.5285	100.904
	6	104.59	103.118	99.3193	101.408	99.2097	100	94.2836	96.0285	98.1205	99.0247	93.0757	93.5484	94.7608	93.4964	94.4162	90.5312	91.6122	96.2633	89.9535	97.6823
	7	98.7952	107.614	101.872	104.712	98.9666	97.9989	96.4551	92.6651	97.4572	98.074	90.4455	92.6189	93.7358	90.8282	96.2775	85.2217	90.9586	90.7212	85.3926	94.3607
	8	104.762	108.813	100.113	103.427	102.492	95.0257	96.6255	89.4873	92.9796	93.1153	85.4536	87.2608	88.2688	86.7704	95.1495	79.9099	84.4227	80.7141	80.1591	92.8773
	9	106.598	108.213	98.9223	104.1	103.465	90.1086	86.3654	85.1085	87.8386	93.3121	80.394	82.4265	85.5923	80.3235	87.084	80.0231	80.1743	74.7331	75.3136	82.0803
	10	100.459	107.914	96.0862	105.018	109.422	83.1927	83.9348	85.5596	87.4516	91.2714	77.1057	76.9502	82.3462	80.3796	82.7563	79.9423	73.5294	69.6655	70.2358	74.6184
								Figure 5c
	Figure 5b
	Ctrl	PBS	cTH9	FasL-TH9
	8.2	7.2	5.3	5.2
	8.4	6.9	5.7	4.9
	7.7	6.8	5.6	4.9
	8.5	6.6	5.9	5
	7.7	6.5	5.5	5
	Figure 5d
	IL-6				TNF-alpha				IL-1beta				IL-10				IL-22
	Ctrl	PBS	cTH9	FasL-TH9	Ctrl	PBS	cTH9	FasL-TH9	Ctrl	PBS	cTH9	FasL-TH9	Ctrl	PBS	cTH9	FasL-TH9	Ctrl	PBS	cTH9	FasL-TH9
	5.9198	13.1783	14.7855	24.2377	0.982178	1.44382	1.82774	2.48828	1.68808	2.61727	4.99194	7.29397	2.19547	19.4576	29.3518	43.9145	0.562053	2.05598	4.73583	7.44512
	4.6416	11.4433	14.1018	23.1672	0.948293	1.54395	1.89023	3.24341	1.36569	2.44481	4.66848	5.35841	5.6227	13.148	26.2513	40.6938	0.392037	3.42315	5.20026	8.18624
	7.68632	12.4321	15.0076	27.0068	0.73133	1.56301	1.9908	2.41168	1.88913	2.62478	3.9493	7.07638	8.9944	12.72	29.2591	26.8682	0.509618	3.36485	3.95553	6.4811
	8.83696	10.2485	17.5943	26.4399	1.015	1.38498	1.81036	2.72744		2.67469	3.11616	7.13363	0.002498	14.5552	24.6208	31.7922	0.745545	2.45901	4.70315	6.74928
		13.6659	15.9152	30.2923	1.01705	1.32713	1.97053	3.47156		2.84239	3.76897	5.68861		15.1278	19.4048		0.597552	2.5582		9.96984
				28.923		1.46617	1.76781	4.16881
				26.693				2.78844
				27.1447
	Figure 5e
	Days	Ctrl					PBS					cTH9+anti-IgG					FasL-TH9+anti-IgG					cTH9+anti-IL-9					FasL-TH9+anti-IL9
	0	100	100	100	100	100	100	100	100	100	100	100	100	100	100	100	100	100	100	100	100	100	100	100	100	100	100	100	100	100
	1	100.06	103.774	99.8901	99.9387	100.517	100.422	104.457	100.803	103.152	98.9726	101.86	100.176	100.69	102.027	100.467	101.05	101.107	100	101.05	102.675	100.529	100.647	101.071	100.642	100	100.29	100.864	100.182	100.06
	2	98.3842	106.014	102.582	99.9387	101.263	99.3373	104.579	100.803	103.523	98.3448	102.4	101.055	101.496	101.491	101.401	102.042	102.506	100.117	102.917	104.438	101	101.058	103.095	102.684	99.9393	100	102.13	100.486	100.6
	3	102.633	99.1745	106.69	111.458	104.363	98.5542	101.288	103.706	103.214	98.9726	105.339	104.042	102.532	101.729	103.503	105.134	107.343	100.35	100.834	105.167	101.706	104.174	103.155	102.217	101.822	100.29	103.512	103.218	105.516
	4	99.0425	98.7618	103.569	109.375	105.281	99.2169	99.9365	101.544	99.6292	97.8881	102.34	100.996	99.252	99.8807	100.584	99.2999	104.837	99.7086	96.6838	104.195	102.765	100.349	100.714	101.517	98.0965	99.3052	96.8336	102.975	106.355
	5	100.598	102.359	100.245	103.681	105.626	99.4578	96.7009	104.077	100.803	96.9749	101.56	98.594	96.5478	97.5552	99.8249	97.8996	96.62	94.1142	93.4072	94.4073	101	98.5273	98.9881	100.875	95.9678	100.637	92.1128	100.911	103.297
	6	101.317	98.5259	99.1422	100.769	103.272	95.5488	93.8799	100.569	98.5688	97.2603	96.4007	92.2671	87.687	90.8766	93.9872	83.3139	94.1142	83.683	82.3804	86.383	94.5882	95.8812	95.1191	96.3244	92.2356	96.0046	87.6223	95.9927	95.3837
	7	103.89	97.5825	102.369	104.524	105.913	92.7711	92.6484	98.95	97.8986	95.5688	93.5834	88.5785	83.5488	85.5479	90.5688	78.5688	88.5688	80.4266	79.3746	82.0547	88	92.8848	89.4643	92.2404	88.1427	87.6665	77.6051	93.1998	92.8058
	8	103.89	102.569	104.88	101.659	100.255	91.506	85.3431	93.0204	92.2744	89.7831	90.4619	84.8272	79.5742	79.3679	87.6824	72.3454	83.2168	75.8987	76.6587	78.9881	86.5691	88.3655	84.5698	87.9865	83.6588	84.9631	74.6584	89.6875	88.6588
	Figure 5f
	Ctrl	PBS	cTH9+anti-IgG	FasL-TH9+anti-IgG	cTH9+anti-IL-9	FasL-TH9+anti-IL-9
	7.8	5.6	4.8	4	5.6	5.6
	7.6	5.6	4.7	3.8	5.5	5.5
	7.7	5.4	4.6	3.7	5.4	5.4
	7.9	5.3	4.6	3.1	5.4	5.4
	8.2	5	4.5		5.3	5.3
	Figure 5h
		TH0	cTH9	FasL-TH9
	Il9	1	7.83085	13.4906
		1.26317	4.59079	16.9226
		1.60661	7.52461	18.7302		Figure 5g
	Spi1	1	1.9586	2.07231
		0.731393	1.5094	1.77475
		1.05143	1.82081	1.91145
	Irf4	1	1.8681	1.95834
		1.02587	1.7689	1.80462
		1.03963	1.57099	1.93158
	Tbx21	1	0.245423	0.357385
		0.849876	0.239768	0.460396
		1.11404	0.221882	0.24933
	Ifng	1	0.218894	0.373363
		1.02342	0.230226	0.269041
		1.10724	0.198022	0.543236

## Sheet: Figure 6
	Figure 6a
	day	WT→WT					Faslpr→WT					WT→WT+anti-IL-9					Faslpr→WT+anti-IL-9
	0	0	0	0	0	0	0	0	0	0	0	0	0	0	0	0	0	0	0	0	0
	7	415.174	402.6	658.836	497.387	316.671	615.984	536.781	523.352	647.27	393.76	708.211	603.118	450.64	922.24	805.772	742.659	764.338	712.328	736.598	400.938
	9	457.501	567.36	889.141	759.679	431.774	1194.75	885.105	1151.4	1252.95	638.24	1532.75	1157.9	1139.45	1395.16	1293.83	1287.29	1393.92	1072	930.872	750.581
	11	743.504	807.375	1253.61	1123.26	622.78	1747.28	1593.7	1546.04	1967.99	1211.16	2160	2057.38	1874.62	1951.96	2036.99	2089.16	2693.98	1328.15	1280	1290.28
	13	1207.79	1207.24	1685.28	1482.75	929.259	2730.38	2015.67	2232.97	2541.36	2178.54	2842.66	3552.05	2505.35	2409.4	3461.19	3067.65	3501.16	2016.32	1847.17	2187.19
	15	1492.44	1770.48	2069.3	2021.3	1289.13	3283.94	2534	3168.25	3350.33	3157.83	3642.66	4442.39	3205.84	3646.96	4499.95	3675.46	4290.91	3483.86	2733.47	3553.83
	17	1909.51	2246.76	2388	2554.5	1744.68	4186.78	3214.8	3694.5	4753.6	4090.19	4618.3	5632.88	4528	4934.36	5917.06	4885.1	5136	4743.63	3766	5193.79
	19	2483.8	2976	3124.78	3430.4	2588.57	4890.3	4696.19	5138.83	5874.84	5315.94	5863.35	7389.9	6255.45	6794.96	7193.77	6089.48	6541.36	5823.2	4985.93	6743.06
	Figure 6b						Figure 6c				Figure 6d				Figure 6f
	Days	WT→WT	Faslpr→WT	WT→WT+anti-IL-9	Faslpr→WT+anti-IL-9			Faslpr→WT	WT→WT			Faslpr→WT	WT→WT		NT	cTH9	FasL-TH9
	25	1					IL-9+ of CD4+ T (%)	1.43	2.51		IL-9 (ng ml-1)	1.88	3.05		270	153	80
	32	1						1.03	2.06			2.03	2.87		212	144	100
	36	1						1.01	3.77			1.05	3.33		260	176	120
	36	1					IL-17A+ of CD4+ T (%)	26.5	29.47			1.74	2.25		260	200	82
	41	1						22.35	28.82		IFN-γ (ng ml-1)	1.98	2.09		300	206	78
	17		1					21.31	24.08			1.87	2.59
	22		1				IFN-γ+ of CD4+ T (%)	16.3	17.56			2.74	2.25		Figure 6e
	22		1					15.26	14.17			2.44	2.18
	25		1					17.92	23.15		IL-17A (ng ml-1)	0.39	0.45
	28		1				Foxp3+ of CD4+ T (%)	42.26	39.6			0.52	0.58
	19			1				46.82	43.58			0.47	0.36
	23			1				48.02	34.74			0.48	0.47
	23			1
	26			1
	26			1
	14				1
	22				1
	24				1
	25				1
	25				1
	Figure 6g
	days	NT					cTH9					FasL-TH9
	0	0	0	0	0	0	0	0	0	0	0	0	0	0	0	0
	10	512.09	438.02	392.071	428.829	284.844	117.04	227.607	121.399	92.8328	218.51	125.943	191.676	179.445	82.6895	44.434
	12	882.105	944.809	551.751	815.744	449.996	391.038	530.5	131.25	320.569	360.991	247.819	348.144	385.556	100.75	68.3449
	14	1089.62	2240.62	1083.56	1209.37	773.212	1041.23	1069.17	320.872	472.864	501.177	618.64	623.69	397.763	231.607	149.107
	16	2859.72	2524.24	1562.67	2149.52	878.343	1559.05	1485.11	561.29	631.236	1543.31	740.243	865.865	640.581	435.425	217.499
	18	3445.9	3008.68	2363.91	2505.81	1469.47	2006.71	2006.58	977.042	873.42	2172.73	1153.82	1095.87	950.952	505.279	390.286
	20	4034.2	3746.74	3231.61	3084.69	2049.27	2569.5	2694.35	1157.02	1585.99	2308.74	1571.63	1338.2	1351.96	734.92	525.757
	22	4945.99	4568.49	4139.44	3890.34	2861.45	3119.62	2966.34	1348.53	2001.66	2686.95	1843.39	1557.2	1753.02	916.423	626.883
	Figure 6h					Figure 6i
	Days	NT	cTH9	FasL-TH9		NT	cTH9	FasL-TH9
	22	1				194	189	213
	23	1				202	212	187
	26	1				203	177	175
	30	1				177	169	194
	31	1				186	192	206
	25		1
	30		1
	34		1
	36		1
	36		1
	29			1
	38			1
	38			1
	42			1
	48			1
	Figure 6j
	days	Ctrl					cTH9					FasL-TH9
	0	0	0	0	0	0	0	0	0	0	0	0	0	0	0	0
	7	0	65.1968	0	354.294	100.225	217.8	159.528	101.855	105.08	122.4	0	281.6	85.1968	101.855	0
	9	263.994	111.6	539.87	1128.67	410.504	547.335	252.79	296.45	545.507	492.441	52.3782	660.134	412.695	305.809	94.464
	11	975.821	894.649	1148.44	2843.84	498.677	1214.51	599.921	1317.72	1790.79	644.962	630.388	1520.29	739.592	975.56	936
	13	1528.8	1637.75	2330.43	2932.67	866.237	1400.83	1291.67	2420.64	2025	897.406	1593.75	2614.64	1388.59	1991.43	1242.15
	15	3213.03	2413.26	2959.31	4116.42	1618.92	1640.25	2064.59	3097.39	2390.95	1623.52	2377.36	3057.78	1741.37	3232.33	2178.82
	17	3478.02	3747.15	3883.5	4296.71	2366.85	2868.75	2888.32	3613.83	4035.55	2627.5	2991.61	3694.15	2605.06	3483	2643.82
	19	4269.81	4683.52	4278.51	4769.84	3997.63	3552.5	3666.3	4097.39	4392.06	3491.09	4384.35	4198.96	4665.28	4211.39	3954.6
	Figure 6k
	Days	Ctrl	cTH9	FasL-TH9
	12	1
	15	1
	19	1
	22	1
	28	1
	13		1
	17		1
	19		1
	24		1
	27		1
	11			1
	16			1
	19			1
	25			1
	29			1

## Sheet: Figure 7
	Figure 7a
	Days	DMSO					SB203580					DMSO+anti-IL9					SB203580+anti-IL9
	0	0	0	0	0	0	0	0	0	0	0	0	0	0	0	0	0	0	0	0	0
	7	372.208	195.384	261.197	186.2	251.545	132.962	181.055	134.518	166.11	134.144	204.235	601.135	91.008	320.176	320.543	215.721	332.925	187.981	428.37	209.507
	9	1050.21	344.101	721.327	584.24	668.93	228.426	352.719	242.736	341.898	387.12	531.927	1157.99	332.836	833.692	735.765	578.703	763.098	665.359	864.785	500
	11	1226.5	772.58	1002.29	934.096	976.315	302.113	455.071	320	373.41	452.498	867.769	1628.96	655.655	1232.84	1495.89	990.86	1286.37	1339.54	1524.3	1105.02
	13	1443.1	971.303	1567.62	811.588	1306.35	658.477	617.98	556	489.466	813.903	1256.29	1984.67	951.334	1752.2	1923.79	1377.65	1756.36	2099.38	2233.17	1784.17
	15	2375.66	1597.89	2268.61	1253.16	1542.02	671.701	785.618	1239.3	654.149	1101.37	1938.71	2621	1507.5	2613.51	3045.97	1962.14	2355.69	3007.5	3338.26	2246.27
	17	3116.69	3072	3355.38	1801.9	2585.24	1095.51	1254.48	884.16	1108.27	2035.13	3081.68	4296.36	3066.45	3534.38	4034.88	2690.16	2700.47	4797.43	4959.27	4034.1
	19	4869.66	5762.4	4243.56	2587.5	3762.78	1289.06	1287.08	1209.02	1609.49	3110.52	5250	6655.06	5065.37	6698	6836.98	3732	3800.56	6041.88	6856.39	6327.12
	Figure 7b						Figure 7c				Figure 7d
	Time(d)	DMSO	SB203580	DMSO+anti-IL-9	SB203580+anti-IL-9			DMSO	SB203580			DMSO	SB203580
	17	1					IL-9+ of CD4+ T (%)	1.55	7.58		IL-9 (ng ml-1)	2.4	5.66
	21	1						6.31	13.08			3.02	4.87
	25	1						4.9	7.87			1.2	4.06
	30	1					IL-17A+ of CD4+ T (%)	8.42	19.49			2.55	3.89
	32	1						16.48	10.01		IL-17A (ng ml-1)	0.72	0.65
	30		1					13.92	14.63			0.59	0.69
	42		1				IFN-γ+ of CD4+ T (%)	19.33	27.32			0.88	0.82
	45		1					7.5	22.63			0.86	0.48
	58		1					21.15	24.41		IFN-γ (ng ml-1)	3.54	4.25
	66		1									3.09	2.09
	14			1								2.97	3.44
	16			1								2.42	3.21
	17			1
	20			1
	22			1
	12				1
	14				1
	17				1
	21				1
	26				1
	Figure 7e													Figure 7f
	Days	DMSO					SB203580							Days	DMSO	SB203580
	7	120.82	0	79.507	107.885	90.374	0	138.756	24.0645	128.2	226.305			23	1
	9	327.26	263.994	176.4	315.84	536	102.349	344.568	634.571	447.587	739.571			26	1
	11	857.339	1243.89	334.62	568.349	942.168	440.605	532.963	1458.82	1061.94	1388.59			30	1
	13	1662.97	2532.39	991.808	1075.54	1178.33	1204.67	894.72	2055.71	1772.65	1841.69			36	1
	15	2533.09	3186.42	1587.7	1961.39	1943.82	2322.57	1606.1	2966.39	2852.68	2364.07			38	1
	17	3254.92	3866.71	2400	2852.31	2654.62	3133.27	2055.44	4122.57	3375.67	3505.91			22		1
	19	4793.51	4559.84	3962.45	3683.93	3286.01	4380.38	2677.69	4649.63	3978.9	4365.7			28		1
	21	5324.73	5860.36	4449.61	4321.69	3995.66	5478.03	3966.93	5878.69	4479.81	5097.86			32		1
														32		1
														39		1
					Figure 7h
	Figure 7g				Days	NT					FasL-TH9					FasL＋p38i-TH9
					0	0	0	0	0	0	0	0	0	0	0	0	0	0	0	0
					8	97.556	354.294	85.1968	101.855	0	0	10.2223	0	2.1904	4	117.74	0	0	0	191.664
					10	151.838	1128.67	412.695	305.809	94.464	30.2829	142.56	85.3588	13.5	28.9578	178.537	0	0	0	311.537
					12	267.2	1741.37	739.592	598.856	936	73.25	327.096	247.35	37.8785	160.747	324.576	75.712	47.5875	48.668	754.29
					14	847.728	2843.84	1388.59	975.56	1242.15	232.738	582.591	659.467	106.278	890.936	432.934	95.7352	61.952	84.564	786.5
					16	1062.88	2932.67	1741.37	1991.43	2178.82	407.61	1009.79	1040.88	346.15	1292.52	794.705	159.469	172.468	166.635	874.677
					18	1533.04	4116.42	2046.1	3232.33	2643.82	597.171	1347.12	1543.97	616.682	1648.58	1007	336.518	352.8	207.062	1245.08
					20	2554.27	4296.71	2605.06	3483	3954.6	1083.42	2261.96	2502.2	1065.47	2221.18	1255.47	441.8	375.584	340.216	1666.24
					22	3378.83	4769.84	4665.28	4211.39	4786.01	1578.31	3296.18	3011.45	1927.16	2756.51	1857.9	800.112	793.5	593.028	1958.81
	Figure 7i					Figure 7j
	Days	NT	FasL-TH9	FasL＋p38i-TH9		Days	NT					FasL-TH9					FasL+p38i-TH9
	25	1				0	0	0	0	0	0	0	0	0	0	0	0	0	0	0	0
	27	1				7	33.12	0	28.9578	174.614	0	30.2829	0	85.3588	116.82	157.885	0	24.0645	26.7353	46.4297	142.56
	30	1				9	55.9682	37.5	160.747	476.129	56.0925	133.25	75.5	247.35	488.19	389.205	19.4878	124.599	92.3595	121.684	327.096
	32	1				11	165.357	252.879	690.936	789.388	211.055	232.738	37.8785	659.467	776.968	815.266	79.0353	347.396	300.641	558.804	582.591
	36	1				13	349.62	974.253	1092.52	1056.44	459.539	407.61	106.278	1040.88	1118.79	1446.56	139.009	631.724	809.843	805.752	1009.79
	30		1			15	995.88	1374.11	1848.58	1660.29	866.278	797.171	346.15	1643.97	1696.07	1720.63	521.683	1167.43	1561.99	1126.28	1547.12
	33		1			17	1542.77	2002.14	2931.18	1972.3	1346.15	1683.42	816.682	2502.2	2017.55	2279.01	1352.95	1908.38	2230.75	1922.54	2261.96
	39		1			19	2048.26	3168.77	3356.51	2552.5	1816.68	2478.31	1232.74	3211.45	2848.02	3045.65	2155.04	3024.73	3260.36	2449.61	3096.18
	43		1
	49		1
	35			1		Figure 7k
	47			1		Days	NT	FasL-TH9	FasL+p38i-TH9
	50			1		21	1
	58			1		29	1
	63			1		31	1
						36	1
						36	1
						19		1
						21		1
						25		1
						32		1
						37		1
						20			1
						22			1
						27			1
						30			1
						33			1

## Sheet: Figure 8
	Figure 8a							Figure 8e			Figure 8f
		ISO+DMSO	anti-Fas+DMSO	ISO+SB203580	anti-Fas+SB203580			Fas+CD4+ T cells	IL-9+CD4+ T cells		Months	Faslo	Fashi		Months	IL-9low	IL-9hi
	IL-9+ of CD4+ T (%)	5.97	10.1	6.11	16.9			15	0		6.2	1			6.2	1
		4.87	11.2	6.28	16			15	1		7.7	1			7.7	1
		5.84	11	4.71	17.1			12	2		11.5	1			11.5	1
								20	2		12.03	1			12.03	1
								25	2		16.7	1			16.2	1
	Figure 8b							7	3		17	1			16.7	1
		ISO+DMSO	anti-Fas+DMSO	ISO+SB203580	anti-Fas+SB203580			3	3		20.1	1			17	1
	Il9	1	2.35679	0.854234	3.45877			13	3		20.83	1			20.1	1
		1.08755	2.78593	0.689964	4.23654			10	3		24.6	0			20.83	1
		0.885432	2.04889	1.02974	4.09569			16	4		27.4	0			27.1	1
								4	4		29	0			29	0
	Figure 8c							20	4		29.67	1			29.67	1
		ISO+DMSO	anti-Fas+DMSO	ISO+SB203580	anti-Fas+SB203580			12	4		32.1	1			33	1
	IL-9(ng ml-1)	2.56	5.22	2.33	7.84			20	5		33	1			41	0
		2.09	4.98	1.95	8.42			15	6		36	1			42.7	0
		2.13	4.87	2.35	7.54			18	6		42.7	0			43	0
								11	6		47.2	0			47.2	0
								3	7		9.6		1		9.6		1
	Figure 8d							15	7		16.2		1		21.2		1
								44	8		21.2		1		21.2		1
								11	9		21.2		1		21.7		1
								32	10		21.7		1		24.6		0
								57	10		25.7		0		25.7		0
								20	10		26.53		0		26.53		0
								32	10		27.1		1		27.4		0
								40	12		27.5		0		27.5		0
								38	13		28.6		0		28.6		0
								22	13		32		0		32		0
								44	13		37.4		0		32.1		1
								22	13		37.5		1		36		1
								39	14		41		0		37.4		0
								25	18		41.5		0		37.5		1
								22	20		43		0		41.5		0
								26	22		45		0		45		0
								14	22		48.3		0		48.3		0
								63	25		49		0		49		0

## Sheet: Figure S1
	Figure S1a									Figure S1c					Figure S1g								Figure S1l
		Gene	WT			Faslpr					NC siRNA	Fas siRNA				ISO	Jo2							ISO	anti-FasL
	TH0	Spi1	1	0.869788	1.04799	1.09599	0.724249	0.993654		IL-9+ of CD4+ T (%)	17.2	10.3			Apoptotic cells (%)	25.73	33.45						IL-9+ of CD4+ T (%)	9.23	5.51
	TH9		6.43298	7.88654	7.2544	7.57872	7.31287	8.75442			18.4	12.9				23.72	47.48							9.58	5.75
	TH0	Irf4	1	0.854786	1.21877	1.05432	0.84923	0.956743			18.2	9.97				25.93	40.55							9.98	5.82
	TH9		4.98754	5.58542	5.75423	5.98654	4.93229	4.75669				9.46				27.08	34.15
	TH0	Tbx21	1	1.24869	1.22155	1.36312	1.26399	1.24036															Figure S1m
	TH9		1.09856	0.937777	1.2337	1.10423	0.926412	0.813658																WT	Faslgld	Faslgld+FasL
	TH0	Ifng	1	1.1887	1.07214	1.03916	1.19567	0.993654		Figure S1d					Figure S1h								IL-9+ of CD4+ T (%)	17.1	8.35	15.4
	TH9		1.12348	0.995423	0.907754	0.884563	1.09543	1.11987			NC siRNA	Fas siRNA				ISO	Jo2							17.7	11.1	16.6
	TH0	Gata3	1	1.15688	1.36347	0.896354	1.34057	0.993654		IL-9 (ng ml-1)	14.0295	9.3559			IL-9 (ng ml-1)	10.1712	18.1512							18.2	10.8	16.8
	TH9		1.98745	1.09884	1.85632	1.55643	1.21988	1.19247			13.7877	9.7588				8.44153	17.0106
	TH0	Il4	1	0.963457	1.26835	1.25768	1.36876	1.18957			13.2595	10.0274				11.1118	19.6553
	TH9		2.3542	1.34986	2.55499	3.05432	1.3687	2.8545
	TH0	Rorc	1	1.23687	1.16575	0.998657	0.965724	1.36985
	TH9		3.42368	1.4457	3.09874	2.88765	1.55432	2.9877		Figure S1e					Figure S1i
	TH0	IL17a	1	0.734292	1.12366	1.43914	0.7002	1.02356			ISO	Jo2				TH0	TH1	TH2	TH9	TH17	Treg
	TH9		2.33467	3.06543	2.05321	2.09564	1.98756	2.85692		Apoptotic cells (%)	31.33	33.16			Fas	1	2.99542	1.45269	0.969043	1.12221	1.45564
	TH0	Foxp3	1	1.26355	0.896574	1.16899	1.02547	0.993651			27.33	25.64				0.935436	2.92873	1.52888	0.92282	1.17388	1.56672
	TH9		1.12356	0.567895	0.885432	1.22365	0.774322	0.798652			25.83	27.86				0.956776	2.73987	1.48659	0.864223	1.14099	1.50304
										Figure S1f					Figure S1j
	Figure S1b										ISO	Jo2				TH0	TH1	TH2	TH9	TH17	Treg
										CFSE (%)	93.5	94.2			Fasl	1	1.87426	0.280843	2.55324	1.24944	0.713342
											93.8	95.9				1.03905	1.76846	0.305392	2.58301	1.2926	0.711424
											94.9	95.1				1.13156	1.97217	0.34225	2.42464	1.383	0.766644
															Figure S1k
																TH0	TH1	TH2	TH9	TH17	Treg
															Fasl/Fas	1	0.625708	0.193326	2.63481	1.11338	0.490054
																1.11076	0.60383	0.199749	2.79904	1.10113	0.454084
																1.18268	0.719804	0.230224	2.80557	1.2121	0.510063

## Sheet: Figure S2
	Figure S2a						Figure S2e			Figure S2f
		ISO	Jo2	ISO+z-VAD-fmk	Jo2+z-VAD-fmk
	IL-9+ of CD4+ T (%)	6.57	14.2	5.03	14.4
		6.11	14.5	5	14.3
		6	13.8	6.03	13.7
	Figure S2b
		WT	Faslpr
	Il2	1	0.902514
		0.78732	0.650077
		0.650501	0.681607
	Figure S2c
		WT+Ctrl	Faslpr++Ctrl	WT+IL-2	Faslpr+IL-2
	IL-9+ of CD4+ T (%)	11.2	6.56	13.7	8.02
		11.4	6.56	13.5	9.33
		10.6	6.41	14.7	9.43					Figure S2h
	Figure S2d
		WT+ISO	Faslpr+ISO	WT+anti-IL-2	Faslpr+anti-IL-2
	IL-9+ of CD4+ T (%)	8.81	6.77	5.08	1.98
		9.64	7.72	3.97	1.23
		8.2	5.92	4.71	1.88
						Figure S2j
							ISO	Jo2	ISO+U73211	Jo2+U73211
	Figure S2g					IL-9+ of CD4+ T (%)	20.8	42	17.6	17.7
							21.5	35.9	20	18.2
							19.8	30.5	20.7	18.2
							ISO	Jo2	ISO+Manoalide	Jo2+Manoalide
						IL-9+ of CD4+ T (%)	24.4	41	28.7	26.8
							25.1	39.6	28	27.4
							24.4	39	25.9	26.3
	Figure S2i

[truncated: 5 more sheets: Figure S3, Figure S4, Figure S5, Figure S6, Figure S7]
